# Supplementary material for: The endoplasmic reticulum chaperone PfGRP170 is essential for asexual development and is linked to stress response in malaria parasites
Source: Cell Microbiol. 2019 Jun 6;21(9):e13042. doi: 10.1111/cmi.13042 (PMC6699899; doi:10.1111/cmi.13042)
Supplement: Supplementary file 10 — Table S1. Raw Mass Spectroscopy data Raw mass spectroscopy data from two anti‐GFP IP (using 1B2 and 1B11), two parental anti‐GFP IP's (using PM1), two Streptavidin IP's the PfGRP170‐BirA cell lines following a 24 incubation with biotin, and one streptavidin IP's of 3D7 cell lines following a 24 hour incubation with biotin. Both approaches used asynchronous cells. The excel file includes the following: A total list of proteins from PlasmoDB containing a signal peptide and/or transmembrane domain used to sort the mass spectroscopy data (Tab 1), raw mass spectroscopy data from PM1 anti‐GFP IP's 1 and 2 (Tabs 2 and 3), list of proteins from the PM1 anti‐GFP IP's 1 and 2 that contained a signal peptide and/or transmembrane domain (Tabs 4 and 5), raw mass spectroscopy data from the 1B2 anti‐GFP IP (Tab 6) and the list of proteins from the 1B2 anti‐GFP IP that contained a signal peptide and/or transmembrane domain (Tab 7), raw mass spectroscopy data from the 1B11 anti‐GFP IP (Tab 8) and the list of proteins from the 1B11 anti‐GFP IP that contained a signal peptide and/or transmembrane domain (Tab 9), raw mass spectroscopy data from a streptavidin IP on 3D7 parasites incubated with biotin (Tab 10), the list of proteins from the 3D7 streptavidin IP that contained a signal peptide and/or transmembrane domain (Tab 11), raw mass spectroscopy data from two independent PfGRP170‐BirA streptavidin IP's (Tabs 12 and 13) and the list of proteins from the PfGRP170‐BirA streptavidin IP's that contained a signal peptide and/or transmembrane domain (Tabs 14 and 15). [file CMI-21-na-s010.xlsx]

## Sheet: PlasmoDB SP TMD 3D7
SP/TM
gene=PF3D7_0101000
gene=PF3D7_0102600
gene=PF3D7_0105400
gene=PF3D7_0106900
gene=PF3D7_0107300
gene=PF3D7_0108700
gene=PF3D7_0109850
gene=PF3D7_0109850
gene=PF3D7_0112000
gene=PF3D7_0112000
gene=PF3D7_0112000
gene=PF3D7_0112000
gene=PF3D7_0112800
gene=PF3D7_0112900
gene=PF3D7_0112900
gene=PF3D7_0113300
gene=PF3D7_0113900
gene=PF3D7_0114100
gene=PF3D7_0114300
gene=PF3D7_0114300
gene=PF3D7_0114600
gene=PF3D7_0115400
gene=PF3D7_0200200
gene=PF3D7_0200200
gene=PF3D7_0200600
gene=PF3D7_0200600
gene=PF3D7_0201200
gene=PF3D7_0201200
gene=PF3D7_0201500
gene=PF3D7_0201900
gene=PF3D7_0201900
gene=PF3D7_0202000
gene=PF3D7_0204200
gene=PF3D7_0206100
gene=PF3D7_0206100
gene=PF3D7_0207400
gene=PF3D7_0207400
gene=PF3D7_0207500
gene=PF3D7_0207700
gene=PF3D7_0207900
gene=PF3D7_0207900
gene=PF3D7_0208000
gene=PF3D7_0210600
gene=PF3D7_0210800
gene=PF3D7_0211400
gene=PF3D7_0212000
gene=PF3D7_0212000
gene=PF3D7_0212600
gene=PF3D7_0214900
gene=PF3D7_0214900
gene=PF3D7_0214900
gene=PF3D7_0214900
gene=PF3D7_0215000
gene=PF3D7_0215900
gene=PF3D7_0215900
gene=PF3D7_0215900
gene=PF3D7_0220400
gene=PF3D7_0220400
gene=PF3D7_0221000
gene=PF3D7_0221000
gene=PF3D7_0221200
gene=PF3D7_0221400
gene=PF3D7_0221400
gene=PF3D7_0221700
gene=PF3D7_0222000
gene=PF3D7_0222200
gene=PF3D7_0222700
gene=PF3D7_0222800
gene=PF3D7_0223200
gene=PF3D7_0300500
gene=PF3D7_0300500
gene=PF3D7_0300800
gene=PF3D7_0300900
gene=PF3D7_0301300
gene=PF3D7_0302200
gene=PF3D7_0302200
gene=PF3D7_0302500
gene=PF3D7_0100500
gene=PF3D7_0100500
gene=PF3D7_0100600
gene=PF3D7_0100600
gene=PF3D7_0100600
gene=PF3D7_0100900
gene=PF3D7_0100900
gene=PF3D7_0100900
gene=PF3D7_0101000
gene=PF3D7_0101000
gene=PF3D7_0101100
gene=PF3D7_0101100
gene=PF3D7_0101100
gene=PF3D7_0101200
gene=PF3D7_0101200
gene=PF3D7_0101200
gene=PF3D7_0101300
gene=PF3D7_0101300
gene=PF3D7_0101300
gene=PF3D7_0101400
gene=PF3D7_0101800
gene=PF3D7_0101800
gene=PF3D7_0101800
gene=PF3D7_0101900
gene=PF3D7_0101900
gene=PF3D7_0101900
gene=PF3D7_0102300
gene=PF3D7_0102300
gene=PF3D7_0102300
gene=PF3D7_0102500
gene=PF3D7_0102500
gene=PF3D7_0102500
gene=PF3D7_0102500
gene=PF3D7_0102500
gene=PF3D7_0102500
gene=PF3D7_0102500
gene=PF3D7_0102600
gene=PF3D7_0102600
gene=PF3D7_0102600
gene=PF3D7_0102600
gene=PF3D7_0102700
gene=PF3D7_0102700
gene=PF3D7_0102700
gene=PF3D7_0103200
gene=PF3D7_0103200
gene=PF3D7_0103200
gene=PF3D7_0103600
gene=PF3D7_0103600
gene=PF3D7_0103600
gene=PF3D7_0103600
gene=PF3D7_0103600
gene=PF3D7_0103900
gene=PF3D7_0104000
gene=PF3D7_0104000
gene=PF3D7_0104000
gene=PF3D7_0104000
gene=PF3D7_0104000
gene=PF3D7_0104200
gene=PF3D7_0104500
gene=PF3D7_0104700
gene=PF3D7_0105400
gene=PF3D7_0105400
gene=PF3D7_0105400
gene=PF3D7_0105400
gene=PF3D7_0106600
gene=PF3D7_0107300
gene=PF3D7_0107300
gene=PF3D7_0107700
gene=PF3D7_0107900
gene=PF3D7_0108700
gene=PF3D7_0108700
gene=PF3D7_0108700
gene=PF3D7_0108700
gene=PF3D7_0108700
gene=PF3D7_0108700
gene=PF3D7_0109100
gene=PF3D7_0109100
gene=PF3D7_0109100
gene=PF3D7_0109850
gene=PF3D7_0109850
gene=PF3D7_0109850
gene=PF3D7_0109850
gene=PF3D7_0109850
gene=PF3D7_0109850
gene=PF3D7_0109850
gene=PF3D7_0109850
gene=PF3D7_0109850
gene=PF3D7_0109850
gene=PF3D7_0109850
gene=PF3D7_0109850
gene=PF3D7_0109850
gene=PF3D7_0109850
gene=PF3D7_0109850
gene=PF3D7_0109850
gene=PF3D7_0109850
gene=PF3D7_0109850
gene=PF3D7_0109850
gene=PF3D7_0109850
gene=PF3D7_0109850
gene=PF3D7_0109850
gene=PF3D7_0109850
gene=PF3D7_0110000
gene=PF3D7_0111500
gene=PF3D7_0111500
gene=PF3D7_0111500
gene=PF3D7_0111500
gene=PF3D7_0111500
gene=PF3D7_0111500
gene=PF3D7_0111500
gene=PF3D7_0111500
gene=PF3D7_0111500
gene=PF3D7_0112000
gene=PF3D7_0112000
gene=PF3D7_0112000
gene=PF3D7_0112000
gene=PF3D7_0112000
gene=PF3D7_0112100
gene=PF3D7_0112800
gene=PF3D7_0112800
gene=PF3D7_0112900
gene=PF3D7_0113000
gene=PF3D7_0113000
gene=PF3D7_0113000
gene=PF3D7_0113300
gene=PF3D7_0113300
gene=PF3D7_0113700
gene=PF3D7_0113700
gene=PF3D7_0113700
gene=PF3D7_0113700
gene=PF3D7_0113700
gene=PF3D7_0113700
gene=PF3D7_0113700
gene=PF3D7_0113900
gene=PF3D7_0113900
gene=PF3D7_0114100
gene=PF3D7_0114100
gene=PF3D7_0114200
gene=PF3D7_0114200
gene=PF3D7_0114200
gene=PF3D7_0114300
gene=PF3D7_0114300
gene=PF3D7_0114300
gene=PF3D7_0114500
gene=PF3D7_0114500
gene=PF3D7_0114500
gene=PF3D7_0114600
gene=PF3D7_0114600
gene=PF3D7_0114600
gene=PF3D7_0114600
gene=PF3D7_0114600
gene=PF3D7_0114600
gene=PF3D7_0114600
gene=PF3D7_0114600
gene=PF3D7_0114700
gene=PF3D7_0114700
gene=PF3D7_0114700
gene=PF3D7_0114800
gene=PF3D7_0114800
gene=PF3D7_0114800
gene=PF3D7_0114900
gene=PF3D7_0114900
gene=PF3D7_0114900
gene=PF3D7_0114900
gene=PF3D7_0114900
gene=PF3D7_0115100
gene=PF3D7_0115100
gene=PF3D7_0115100
gene=PF3D7_0115300
gene=PF3D7_0115300
gene=PF3D7_0115300
gene=PF3D7_0115400
gene=PF3D7_0115400
gene=PF3D7_0200200
gene=PF3D7_0200400
gene=PF3D7_0200400
gene=PF3D7_0200400
gene=PF3D7_0200600
gene=PF3D7_0201000
gene=PF3D7_0201000
gene=PF3D7_0201000
gene=PF3D7_0201200
gene=PF3D7_0201300
gene=PF3D7_0201300
gene=PF3D7_0201300
gene=PF3D7_0201400
gene=PF3D7_0201400
gene=PF3D7_0201400
gene=PF3D7_0201500
gene=PF3D7_0201500
gene=PF3D7_0201800
gene=PF3D7_0201800
gene=PF3D7_0201800
gene=PF3D7_0201800
gene=PF3D7_0201800
gene=PF3D7_0201800
gene=PF3D7_0201800
gene=PF3D7_0201900
gene=PF3D7_0202000
gene=PF3D7_0202000
gene=PF3D7_0202500
gene=PF3D7_0203900
gene=PF3D7_0204100
gene=PF3D7_0204200
gene=PF3D7_0204200
gene=PF3D7_0204200
gene=PF3D7_0204200
gene=PF3D7_0204200
gene=PF3D7_0204200
gene=PF3D7_0204200
gene=PF3D7_0204200
gene=PF3D7_0204600
gene=PF3D7_0206100
gene=PF3D7_0206100
gene=PF3D7_0206100
gene=PF3D7_0206100
gene=PF3D7_0206100
gene=PF3D7_0206900
gene=PF3D7_0206900
gene=PF3D7_0206900
gene=PF3D7_0206900
gene=PF3D7_0206900
gene=PF3D7_0206900
gene=PF3D7_0207400
gene=PF3D7_0207400
gene=PF3D7_0207400
gene=PF3D7_0207400
gene=PF3D7_0207400
gene=PF3D7_0207500
gene=PF3D7_0207500
gene=PF3D7_0207500
gene=PF3D7_0207500
gene=PF3D7_0207500
gene=PF3D7_0207500
gene=PF3D7_0207600
gene=PF3D7_0207600
gene=PF3D7_0207600
gene=PF3D7_0207600
gene=PF3D7_0207600
gene=PF3D7_0207600
gene=PF3D7_0207600
gene=PF3D7_0207700
gene=PF3D7_0207700
gene=PF3D7_0207700
gene=PF3D7_0207700
gene=PF3D7_0207700
gene=PF3D7_0207700
gene=PF3D7_0207800
gene=PF3D7_0207800
gene=PF3D7_0207800
gene=PF3D7_0207800
gene=PF3D7_0207800
gene=PF3D7_0207800
gene=PF3D7_0207800
gene=PF3D7_0207900
gene=PF3D7_0207900
gene=PF3D7_0207900
gene=PF3D7_0207900
gene=PF3D7_0207900
gene=PF3D7_0208000
gene=PF3D7_0208000
gene=PF3D7_0208000
gene=PF3D7_0208000
gene=PF3D7_0208000
gene=PF3D7_0208000
gene=PF3D7_0208500
gene=PF3D7_0208500
gene=PF3D7_0208500
gene=PF3D7_0208500
gene=PF3D7_0208500
gene=PF3D7_0208800
gene=PF3D7_0208900
gene=PF3D7_0209000
gene=PF3D7_0209300
gene=PF3D7_0209300
gene=PF3D7_0209300
gene=PF3D7_0210300
gene=PF3D7_0210300
gene=PF3D7_0210300
gene=PF3D7_0210600
gene=PF3D7_0210600
gene=PF3D7_0210600
gene=PF3D7_0210600
gene=PF3D7_0210600
gene=PF3D7_0210600
gene=PF3D7_0210600
gene=PF3D7_0210600
gene=PF3D7_0211400
gene=PF3D7_0211400
gene=PF3D7_0211400
gene=PF3D7_0211400
gene=PF3D7_0211400
gene=PF3D7_0211400
gene=PF3D7_0211400
gene=PF3D7_0211400
gene=PF3D7_0211400
gene=PF3D7_0211400
gene=PF3D7_0211400
gene=PF3D7_0211400
gene=PF3D7_0211400
gene=PF3D7_0211400
gene=PF3D7_0211600
gene=PF3D7_0211900
gene=PF3D7_0211900
gene=PF3D7_0211900
gene=PF3D7_0211900
gene=PF3D7_0211900
gene=PF3D7_0212000
gene=PF3D7_0212000
gene=PF3D7_0212000
gene=PF3D7_0212600
gene=PF3D7_0212600
gene=PF3D7_0214900
gene=PF3D7_0214900
gene=PF3D7_0214900
gene=PF3D7_0214900
gene=PF3D7_0214900
gene=PF3D7_0214900
gene=PF3D7_0214900
gene=PF3D7_0214900
gene=PF3D7_0214900
gene=PF3D7_0214900
gene=PF3D7_0214900
gene=PF3D7_0214900
gene=PF3D7_0214900
gene=PF3D7_0214900
gene=PF3D7_0214900
gene=PF3D7_0214900
gene=PF3D7_0214900
gene=PF3D7_0214900
gene=PF3D7_0214900
gene=PF3D7_0214900
gene=PF3D7_0214900
gene=PF3D7_0214900
gene=PF3D7_0214900
gene=PF3D7_0214900
gene=PF3D7_0214900
gene=PF3D7_0215300
gene=PF3D7_0215900
gene=PF3D7_0215900
gene=PF3D7_0215900
gene=PF3D7_0215900
gene=PF3D7_0215900
gene=PF3D7_0215900
gene=PF3D7_0215900
gene=PF3D7_0215900
gene=PF3D7_0215900
gene=PF3D7_0215900
gene=PF3D7_0215900
gene=PF3D7_0215900
gene=PF3D7_0215900
gene=PF3D7_0215900
gene=PF3D7_0215900
gene=PF3D7_0215900
gene=PF3D7_0216600
gene=PF3D7_0216800
gene=PF3D7_0217000
gene=PF3D7_0217000
gene=PF3D7_0217000
gene=PF3D7_0217000
gene=PF3D7_0217000
gene=PF3D7_0217000
gene=PF3D7_0217000
gene=PF3D7_0218300
gene=PF3D7_0218300
gene=PF3D7_0218300
gene=PF3D7_0218300
gene=PF3D7_0218300
gene=PF3D7_0218300
gene=PF3D7_0218300
gene=PF3D7_0220200
gene=PF3D7_0220200
gene=PF3D7_0220200
gene=PF3D7_0220300
gene=PF3D7_0220300
gene=PF3D7_0220300
gene=PF3D7_0220400
gene=PF3D7_0220400
gene=PF3D7_0220400
gene=PF3D7_0220500
gene=PF3D7_0220500
gene=PF3D7_0220500
gene=PF3D7_0220800
gene=PF3D7_0220800
gene=PF3D7_0220800
gene=PF3D7_0220800
gene=PF3D7_0220800
gene=PF3D7_0220800
gene=PF3D7_0220800
gene=PF3D7_0220800
gene=PF3D7_0220800
gene=PF3D7_0220800
gene=PF3D7_0220800
gene=PF3D7_0220800
gene=PF3D7_0220800
gene=PF3D7_0220800
gene=PF3D7_0220800
gene=PF3D7_0220800
gene=PF3D7_0220800
gene=PF3D7_0221000
gene=PF3D7_0221200
gene=PF3D7_0221200
gene=PF3D7_0221400
gene=PF3D7_0221500
gene=PF3D7_0221500
gene=PF3D7_0221500
gene=PF3D7_0221500
gene=PF3D7_0221500
gene=PF3D7_0221700
gene=PF3D7_0221700
gene=PF3D7_0222100
gene=PF3D7_0222100
gene=PF3D7_0222100
gene=PF3D7_0222200
gene=PF3D7_0222200
gene=PF3D7_0222400
gene=PF3D7_0222400
gene=PF3D7_0222400
gene=PF3D7_0222500
gene=PF3D7_0222500
gene=PF3D7_0222500
gene=PF3D7_0222700
gene=PF3D7_0222700
gene=PF3D7_0222800
gene=PF3D7_0222800
gene=PF3D7_0223200
gene=PF3D7_0223200
gene=PF3D7_0223300
gene=PF3D7_0223300
gene=PF3D7_0223300
gene=PF3D7_0300400
gene=PF3D7_0300400
gene=PF3D7_0300400
gene=PF3D7_0300500
gene=PF3D7_0300700
gene=PF3D7_0300700
gene=PF3D7_0300700
gene=PF3D7_0300800
gene=PF3D7_0300800
gene=PF3D7_0300900
gene=PF3D7_0300900
gene=PF3D7_0301000
gene=PF3D7_0301300
gene=PF3D7_0301300
gene=PF3D7_0301400
gene=PF3D7_0301400
gene=PF3D7_0301400
gene=PF3D7_0302200
gene=PF3D7_0302200
gene=PF3D7_0302200
gene=PF3D7_0302200
gene=PF3D7_0302200
gene=PF3D7_0302200
gene=PF3D7_0302200
gene=PF3D7_0302200
gene=PF3D7_0302200
gene=PF3D7_0302200
gene=PF3D7_0302200
gene=PF3D7_0302200
gene=PF3D7_0302200
gene=PF3D7_0302200
gene=PF3D7_0302200
gene=PF3D7_0302500
gene=PF3D7_0302500
gene=PF3D7_0302500
gene=PF3D7_0302500
gene=PF3D7_0302500
gene=PF3D7_0302500
gene=PF3D7_0302500
gene=PF3D7_0302500
gene=PF3D7_0302500
gene=PF3D7_0302500
gene=PF3D7_0302500
gene=PF3D7_0302500
gene=PF3D7_0302500
gene=PF3D7_0302500
gene=PF3D7_0302500
gene=PF3D7_0302500
gene=PF3D7_0302600
gene=PF3D7_0303900
gene=PF3D7_0303900
gene=PF3D7_0303900
gene=PF3D7_0303900
gene=PF3D7_0303900
gene=PF3D7_0304600
gene=PF3D7_0304700
gene=PF3D7_0304700
gene=PF3D7_0304700
gene=PF3D7_0304700
gene=PF3D7_0304700
gene=PF3D7_0305000
gene=PF3D7_0305000
gene=PF3D7_0305000
gene=PF3D7_0306700
gene=PF3D7_0306700
gene=PF3D7_0306700
gene=PF3D7_0306700
gene=PF3D7_0306700
gene=PF3D7_0306700
gene=PF3D7_0306700
gene=PF3D7_0307400
gene=PF3D7_0307800
gene=PF3D7_0309100
gene=PF3D7_0309100
gene=PF3D7_0309100
gene=PF3D7_0309100
gene=PF3D7_0309100
gene=PF3D7_0309100
gene=PF3D7_0309100
gene=PF3D7_0309100
gene=PF3D7_0309100
gene=PF3D7_0310000
gene=PF3D7_0310000
gene=PF3D7_0310000
gene=PF3D7_0310000
gene=PF3D7_0310000
gene=PF3D7_0310400
gene=PF3D7_0310800
gene=PF3D7_0311200
gene=PF3D7_0311200
gene=PF3D7_0311200
gene=PF3D7_0311600
gene=PF3D7_0311600
gene=PF3D7_0311600
gene=PF3D7_0311600
gene=PF3D7_0311600
gene=PF3D7_0311600
gene=PF3D7_0311600
gene=PF3D7_0311600
gene=PF3D7_0311600
gene=PF3D7_0311700
gene=PF3D7_0311700
gene=PF3D7_0311700
gene=PF3D7_0311700
gene=PF3D7_0311700
gene=PF3D7_0311700
gene=PF3D7_0311700
gene=PF3D7_0311700
gene=PF3D7_0311700
gene=PF3D7_0311700
gene=PF3D7_0311700
gene=PF3D7_0311700
gene=PF3D7_0311700
gene=PF3D7_0311700
gene=PF3D7_0311700
gene=PF3D7_0311700
gene=PF3D7_0311700
gene=PF3D7_0311700
gene=PF3D7_0311700
gene=PF3D7_0311700
gene=PF3D7_0311700
gene=PF3D7_0311700
gene=PF3D7_0311700
gene=PF3D7_0311700
gene=PF3D7_0311700
gene=PF3D7_0311700
gene=PF3D7_0311700
gene=PF3D7_0311700
gene=PF3D7_0311700
gene=PF3D7_0313100
gene=PF3D7_0313100
gene=PF3D7_0313100
gene=PF3D7_0313100
gene=PF3D7_0313100
gene=PF3D7_0313100
gene=PF3D7_0313100
gene=PF3D7_0313300
gene=PF3D7_0313300
gene=PF3D7_0313300
gene=PF3D7_0313300
gene=PF3D7_0313300
gene=PF3D7_0313300
gene=PF3D7_0313300
gene=PF3D7_0313300
gene=PF3D7_0313300
gene=PF3D7_0313700
gene=PF3D7_0313700
gene=PF3D7_0313700
gene=PF3D7_0313700
gene=PF3D7_0313700
gene=PF3D7_0313700
gene=PF3D7_0313700
gene=PF3D7_0313700
gene=PF3D7_0313700
gene=PF3D7_0313700
gene=PF3D7_0313700
gene=PF3D7_0313700
gene=PF3D7_0313700
gene=PF3D7_0313700
gene=PF3D7_0313700
gene=PF3D7_0313700
gene=PF3D7_0313700
gene=PF3D7_0313700
gene=PF3D7_0313700
gene=PF3D7_0313700
gene=PF3D7_0313700
gene=PF3D7_0313700
gene=PF3D7_0313700
gene=PF3D7_0313700
gene=PF3D7_0313700
gene=PF3D7_0313700
gene=PF3D7_0313700
gene=PF3D7_0313700
gene=PF3D7_0313700
gene=PF3D7_0313700
gene=PF3D7_0313700
gene=PF3D7_0313700
gene=PF3D7_0313700
gene=PF3D7_0313700
gene=PF3D7_0313700
gene=PF3D7_0313800
gene=PF3D7_0313800
gene=PF3D7_0313800
gene=PF3D7_0313800
gene=PF3D7_0313800
gene=PF3D7_0313800
gene=PF3D7_0313800
gene=PF3D7_0313800
gene=PF3D7_0313800
gene=PF3D7_0313800
gene=PF3D7_0313800
gene=PF3D7_0313800
gene=PF3D7_0313800
gene=PF3D7_0313900
gene=PF3D7_0314000
gene=PF3D7_0314000
gene=PF3D7_0314000
gene=PF3D7_0314000
gene=PF3D7_0314000
gene=PF3D7_0314000
gene=PF3D7_0314000
gene=PF3D7_0314000
gene=PF3D7_0314000
gene=PF3D7_0314000
gene=PF3D7_0314000
gene=PF3D7_0314000
gene=PF3D7_0314000
gene=PF3D7_0314300
gene=PF3D7_0315200
gene=PF3D7_0315400
gene=PF3D7_0315900
gene=PF3D7_0315900
gene=PF3D7_0315900
gene=PF3D7_0316300
gene=PF3D7_0316300
gene=PF3D7_0316300
gene=PF3D7_0316300
gene=PF3D7_0316300
gene=PF3D7_0316300
gene=PF3D7_0316300
gene=PF3D7_0316300
gene=PF3D7_0316300
gene=PF3D7_0316300
gene=PF3D7_0316400
gene=PF3D7_0317100
gene=PF3D7_0317100
gene=PF3D7_0317100
gene=PF3D7_0318000
gene=PF3D7_0318300
gene=PF3D7_0318300
gene=PF3D7_0318300
gene=PF3D7_0318300
gene=PF3D7_0318300
gene=PF3D7_0318800
gene=PF3D7_0318800
gene=PF3D7_0318800
gene=PF3D7_0318800
gene=PF3D7_0318800
gene=PF3D7_0318800
gene=PF3D7_0318800
gene=PF3D7_0318900
gene=PF3D7_0318900
gene=PF3D7_0318900
gene=PF3D7_0318900
gene=PF3D7_0318900
gene=PF3D7_0319200
gene=PF3D7_0320200
gene=PF3D7_0320400
gene=PF3D7_0321000
gene=PF3D7_0321000
gene=PF3D7_0321000
gene=PF3D7_0323400
gene=PF3D7_0324000
gene=PF3D7_0324100
gene=PF3D7_0324100
gene=PF3D7_0324100
gene=PF3D7_0324200
gene=PF3D7_0324200
gene=PF3D7_0324200
gene=PF3D7_0324300
gene=PF3D7_0324300
gene=PF3D7_0324300
gene=PF3D7_0324400
gene=PF3D7_0324400
gene=PF3D7_0324400
gene=PF3D7_0324500
gene=PF3D7_0324500
gene=PF3D7_0324500
gene=PF3D7_0324600
gene=PF3D7_0324600
gene=PF3D7_0324600
gene=PF3D7_0324800
gene=PF3D7_0324800
gene=PF3D7_0324800
gene=PF3D7_0400600
gene=PF3D7_0400600
gene=PF3D7_0400800
gene=PF3D7_0400800
gene=PF3D7_0400800
gene=PF3D7_0401000
gene=PF3D7_0401000
gene=PF3D7_0401000
gene=PF3D7_0401400
gene=PF3D7_0401400
gene=PF3D7_0401400
gene=PF3D7_0401500
gene=PF3D7_0401500
gene=PF3D7_0401500
gene=PF3D7_0401600
gene=PF3D7_0401600
gene=PF3D7_0401600
gene=PF3D7_0401600
gene=PF3D7_0401600
gene=PF3D7_0401700
gene=PF3D7_0401700
gene=PF3D7_0401700
gene=PF3D7_0401900
gene=PF3D7_0402100
gene=PF3D7_0402100
gene=PF3D7_0402100
gene=PF3D7_0402300
gene=PF3D7_0402300
gene=PF3D7_0402300
gene=PF3D7_0402500
gene=PF3D7_0402500
gene=PF3D7_0402500
gene=PF3D7_0402600
gene=PF3D7_0402600
gene=PF3D7_0402600
gene=PF3D7_0402700
gene=PF3D7_0402700
gene=PF3D7_0402700
gene=PF3D7_0402700
gene=PF3D7_0402700
gene=PF3D7_0402700
gene=PF3D7_0402700
gene=PF3D7_0402900
gene=PF3D7_0402900
gene=PF3D7_0402900
gene=PF3D7_0403300
gene=PF3D7_0403300
gene=PF3D7_0403300
gene=PF3D7_0403300
gene=PF3D7_0403300
gene=PF3D7_0403300
gene=PF3D7_0403300
gene=PF3D7_0403300
gene=PF3D7_0403300
gene=PF3D7_0404400
gene=PF3D7_0404700
gene=PF3D7_0404700
gene=PF3D7_0404700
gene=PF3D7_0404800
gene=PF3D7_0404800
gene=PF3D7_0404800
gene=PF3D7_0404900
gene=PF3D7_0405300
gene=PF3D7_0405900
gene=PF3D7_0405900
gene=PF3D7_0405900
gene=PF3D7_0405900
gene=PF3D7_0405900
gene=PF3D7_0405900
gene=PF3D7_0405900
gene=PF3D7_0406200
gene=PF3D7_0407100
gene=PF3D7_0407100
gene=PF3D7_0407100
gene=PF3D7_0407200
gene=PF3D7_0407200
gene=PF3D7_0407200
gene=PF3D7_0407200
gene=PF3D7_0407200
gene=PF3D7_0407200
gene=PF3D7_0407200
gene=PF3D7_0407200
gene=PF3D7_0407200
gene=PF3D7_0408600
gene=PF3D7_0408700
gene=PF3D7_0408700
gene=PF3D7_0408700
gene=PF3D7_0408700
gene=PF3D7_0408700
gene=PF3D7_0408700
gene=PF3D7_0408700
gene=PF3D7_0408700
gene=PF3D7_0408700
gene=PF3D7_0408700
gene=PF3D7_0408700
gene=PF3D7_0408700
gene=PF3D7_0408700
gene=PF3D7_0408700
gene=PF3D7_0408700
gene=PF3D7_0408800
gene=PF3D7_0408900
gene=PF3D7_0408900
gene=PF3D7_0408900
gene=PF3D7_0408900
gene=PF3D7_0408900
gene=PF3D7_0408900
gene=PF3D7_0408900
gene=PF3D7_0408900
gene=PF3D7_0408900
gene=PF3D7_0408900
gene=PF3D7_0408900
gene=PF3D7_0409000
gene=PF3D7_0409700
gene=PF3D7_0409700
gene=PF3D7_0409700
gene=PF3D7_0409700
gene=PF3D7_0409700
gene=PF3D7_0409700
gene=PF3D7_0409700
gene=PF3D7_0410700
gene=PF3D7_0411200
gene=PF3D7_0411700
gene=PF3D7_0412600
gene=PF3D7_0412600
gene=PF3D7_0412600
gene=PF3D7_0412600
gene=PF3D7_0412600
gene=PF3D7_0412600
gene=PF3D7_0412600
gene=PF3D7_0413200
gene=PF3D7_0413200
gene=PF3D7_0413200
gene=PF3D7_0413300
gene=PF3D7_0413300
gene=PF3D7_0413300
gene=PF3D7_0413800
gene=PF3D7_0414100
gene=PF3D7_0414100
gene=PF3D7_0414100
gene=PF3D7_0414100
gene=PF3D7_0414100
gene=PF3D7_0414100
gene=PF3D7_0414100
gene=PF3D7_0414700
gene=PF3D7_0415700
gene=PF3D7_0416100
gene=PF3D7_0417000
gene=PF3D7_0417000
gene=PF3D7_0417000
gene=PF3D7_0418800
gene=PF3D7_0418800
gene=PF3D7_0418800
gene=PF3D7_0418800
gene=PF3D7_0418800
gene=PF3D7_0418800
gene=PF3D7_0418800
gene=PF3D7_0418800
gene=PF3D7_0418800
gene=PF3D7_0418800
gene=PF3D7_0418800
gene=PF3D7_0418800
gene=PF3D7_0418800
gene=PF3D7_0418800
gene=PF3D7_0418800
gene=PF3D7_0418800
gene=PF3D7_0418800
gene=PF3D7_0419200
gene=PF3D7_0419400
gene=PF3D7_0419400
gene=PF3D7_0419400
gene=PF3D7_0419400
gene=PF3D7_0419400
gene=PF3D7_0419400
gene=PF3D7_0419400
gene=PF3D7_0419700
gene=PF3D7_0421200
gene=PF3D7_0421200
gene=PF3D7_0421200
gene=PF3D7_0421900
gene=PF3D7_0422000
gene=PF3D7_0422000
gene=PF3D7_0422000
gene=PF3D7_0422000
gene=PF3D7_0422000
gene=PF3D7_0422000
gene=PF3D7_0422000
gene=PF3D7_0422000
gene=PF3D7_0422000
gene=PF3D7_0422100
gene=PF3D7_0422800
gene=PF3D7_0422800
gene=PF3D7_0422800
gene=PF3D7_0422800
gene=PF3D7_0422800
gene=PF3D7_0422800
gene=PF3D7_0422800
gene=PF3D7_0422800
gene=PF3D7_0422800
gene=PF3D7_0422800
gene=PF3D7_0422800
gene=PF3D7_0422800
gene=PF3D7_0422800
gene=PF3D7_0423300
gene=PF3D7_0423400
gene=PF3D7_0423700
gene=PF3D7_0423800
gene=PF3D7_0423800
gene=PF3D7_0423800
gene=PF3D7_0424000
gene=PF3D7_0424000
gene=PF3D7_0424000
gene=PF3D7_0424100
gene=PF3D7_0424100
gene=PF3D7_0424100
gene=PF3D7_0424200
gene=PF3D7_0424200
gene=PF3D7_0424200
gene=PF3D7_0424300
gene=PF3D7_0424300
gene=PF3D7_0424300
gene=PF3D7_0424300
gene=PF3D7_0424300
gene=PF3D7_0424300
gene=PF3D7_0424300
gene=PF3D7_0424300
gene=PF3D7_0424300
gene=PF3D7_0424300
gene=PF3D7_0424300
gene=PF3D7_0425000
gene=PF3D7_0425000
gene=PF3D7_0425000
gene=PF3D7_0425000
gene=PF3D7_0425000
gene=PF3D7_0425000
gene=PF3D7_0425000
gene=PF3D7_0425000
gene=PF3D7_0425000
gene=PF3D7_0425000
gene=PF3D7_0425000
gene=PF3D7_0425000
gene=PF3D7_0425000
gene=PF3D7_0425100
gene=PF3D7_0425100
gene=PF3D7_0425100
gene=PF3D7_0425200
gene=PF3D7_0425200
gene=PF3D7_0425200
gene=PF3D7_0425300
gene=PF3D7_0425300
gene=PF3D7_0425300
gene=PF3D7_0425300
gene=PF3D7_0425300
gene=PF3D7_0425500
gene=PF3D7_0425500
gene=PF3D7_0425500
gene=PF3D7_0500200
gene=PF3D7_0500300
gene=PF3D7_0500300
gene=PF3D7_0500300
gene=PF3D7_0500500
gene=PF3D7_0500500
gene=PF3D7_0500500
gene=PF3D7_0500600
gene=PF3D7_0500600
gene=PF3D7_0500600
gene=PF3D7_0500600
gene=PF3D7_0500600
gene=PF3D7_0501200
gene=PF3D7_0501200
gene=PF3D7_0501200
gene=PF3D7_0501500
gene=PF3D7_0501600
gene=PF3D7_0502400
gene=PF3D7_0502500
gene=PF3D7_0503100
gene=PF3D7_0504200
gene=PF3D7_0504200
gene=PF3D7_0504200
gene=PF3D7_0504200
gene=PF3D7_0504200
gene=PF3D7_0504500
gene=PF3D7_0504500
gene=PF3D7_0504500
gene=PF3D7_0504500
gene=PF3D7_0504500
gene=PF3D7_0504500
gene=PF3D7_0504500
gene=PF3D7_0504500
gene=PF3D7_0504500
gene=PF3D7_0504500
gene=PF3D7_0504500
gene=PF3D7_0505400
gene=PF3D7_0505700
gene=PF3D7_0506400
gene=PF3D7_0506400
gene=PF3D7_0506400
gene=PF3D7_0506400
gene=PF3D7_0506400
gene=PF3D7_0506400
gene=PF3D7_0506400
gene=PF3D7_0506400
gene=PF3D7_0506400
gene=PF3D7_0507300
gene=PF3D7_0507400
gene=PF3D7_0507500
gene=PF3D7_0508000
gene=PF3D7_0508200
gene=PF3D7_0508200
gene=PF3D7_0508200
gene=PF3D7_0508200
gene=PF3D7_0508200
gene=PF3D7_0508200
gene=PF3D7_0508200
gene=PF3D7_0508800
gene=PF3D7_0509600
gene=PF3D7_0509600
gene=PF3D7_0509600
gene=PF3D7_0511100
gene=PF3D7_0511100
gene=PF3D7_0511100
gene=PF3D7_0511400
gene=PF3D7_0511600
gene=PF3D7_0513000
gene=PF3D7_0513500
gene=PF3D7_0513500
gene=PF3D7_0513500
gene=PF3D7_0513700
gene=PF3D7_0513700
gene=PF3D7_0513700
gene=PF3D7_0514200
gene=PF3D7_0514300
gene=PF3D7_0516300
gene=PF3D7_0516600
gene=PF3D7_0517100
gene=PF3D7_0518100
gene=PF3D7_0518100
gene=PF3D7_0518100
gene=PF3D7_0518800
gene=PF3D7_0518800
gene=PF3D7_0518800
gene=PF3D7_0518800
gene=PF3D7_0518800
gene=PF3D7_0518800
gene=PF3D7_0518800
gene=PF3D7_0518800
gene=PF3D7_0518800
gene=PF3D7_0518800
gene=PF3D7_0518800
gene=PF3D7_0518800
gene=PF3D7_0518800
gene=PF3D7_0519900
gene=PF3D7_0520800
gene=PF3D7_0521400
gene=PF3D7_0522500
gene=PF3D7_0522500
gene=PF3D7_0522500
gene=PF3D7_0522500
gene=PF3D7_0522500
gene=PF3D7_0522600
gene=PF3D7_0522700
gene=PF3D7_0522700
gene=PF3D7_0522700
gene=PF3D7_0522700
gene=PF3D7_0522700
gene=PF3D7_0522700
gene=PF3D7_0522700
gene=PF3D7_0522700
gene=PF3D7_0522700
gene=PF3D7_0525700
gene=PF3D7_0525700
gene=PF3D7_0525700
gene=PF3D7_0526100
gene=PF3D7_0526700
gene=PF3D7_0526900
gene=PF3D7_0526900
gene=PF3D7_0526900
gene=PF3D7_0526900
gene=PF3D7_0526900
gene=PF3D7_0526900
gene=PF3D7_0526900
gene=PF3D7_0528900
gene=PF3D7_0528900
gene=PF3D7_0528900
gene=PF3D7_0528900
gene=PF3D7_0528900
gene=PF3D7_0528900
gene=PF3D7_0528900
gene=PF3D7_0528900
gene=PF3D7_0528900
gene=PF3D7_0528900
gene=PF3D7_0528900
gene=PF3D7_0528900
gene=PF3D7_0528900
gene=PF3D7_0528900
gene=PF3D7_0528900
gene=PF3D7_0528900
gene=PF3D7_0528900
gene=PF3D7_0529000
gene=PF3D7_0529100
gene=PF3D7_0529100
gene=PF3D7_0529100
gene=PF3D7_0529300
gene=PF3D7_0529300
gene=PF3D7_0529300
gene=PF3D7_0530200
gene=PF3D7_0530300
gene=PF3D7_0530300
gene=PF3D7_0530300
gene=PF3D7_0530300
gene=PF3D7_0530300
gene=PF3D7_0530300
gene=PF3D7_0530300
gene=PF3D7_0530500
gene=PF3D7_0530500
gene=PF3D7_0530500
gene=PF3D7_0530500
gene=PF3D7_0530500
gene=PF3D7_0530500
gene=PF3D7_0530500
gene=PF3D7_0530500
gene=PF3D7_0530500
gene=PF3D7_0530750
gene=PF3D7_0530750
gene=PF3D7_0530750
gene=PF3D7_0530750
gene=PF3D7_0530750
gene=PF3D7_0530800
gene=PF3D7_0530800
gene=PF3D7_0530800
gene=PF3D7_0530800
gene=PF3D7_0530800
gene=PF3D7_0530800
gene=PF3D7_0530800
gene=PF3D7_0530800
gene=PF3D7_0530800
gene=PF3D7_0530800
gene=PF3D7_0530800
gene=PF3D7_0530800
gene=PF3D7_0530800
gene=PF3D7_0530800
gene=PF3D7_0530800
gene=PF3D7_0530800
gene=PF3D7_0530800
gene=PF3D7_0530800
gene=PF3D7_0530800
gene=PF3D7_0532100
gene=PF3D7_0532200
gene=PF3D7_0532200
gene=PF3D7_0532200
gene=PF3D7_0532600
gene=PF3D7_0532600
gene=PF3D7_0532600
gene=PF3D7_0532900
gene=PF3D7_0532900
gene=PF3D7_0532900
gene=PF3D7_0533000
gene=PF3D7_0533000
gene=PF3D7_0533000
gene=PF3D7_0600500
gene=PF3D7_0600500
gene=PF3D7_0600500
gene=PF3D7_0600600
gene=PF3D7_0600600
gene=PF3D7_0600600
gene=PF3D7_0600800
gene=PF3D7_0600800
gene=PF3D7_0600800
gene=PF3D7_0600800
gene=PF3D7_0600800
gene=PF3D7_0600900
gene=PF3D7_0600900
gene=PF3D7_0600900
gene=PF3D7_0601000
gene=PF3D7_0601000
gene=PF3D7_0601000
gene=PF3D7_0601100
gene=PF3D7_0601100
gene=PF3D7_0601100
gene=PF3D7_0601200
gene=PF3D7_0601200
gene=PF3D7_0601200
gene=PF3D7_0601300
gene=PF3D7_0602300
gene=PF3D7_0602400
gene=PF3D7_0602400
gene=PF3D7_0602400
gene=PF3D7_0602400
gene=PF3D7_0602400
gene=PF3D7_0602400
gene=PF3D7_0602400
gene=PF3D7_0604400
gene=PF3D7_0604400
gene=PF3D7_0604400
gene=PF3D7_0604400
gene=PF3D7_0604400
gene=PF3D7_0604400
gene=PF3D7_0604400
gene=PF3D7_0604700
gene=PF3D7_0604700
gene=PF3D7_0604700
gene=PF3D7_0604700
gene=PF3D7_0604700
gene=PF3D7_0604700
gene=PF3D7_0604700
gene=PF3D7_0604700
gene=PF3D7_0604700
gene=PF3D7_0604700
gene=PF3D7_0604700
gene=PF3D7_0606800
gene=PF3D7_0607300
gene=PF3D7_0607300
gene=PF3D7_0607300
gene=PF3D7_0608100
gene=PF3D7_0609100
gene=PF3D7_0609100
gene=PF3D7_0609100
gene=PF3D7_0609100
gene=PF3D7_0609100
gene=PF3D7_0609100
gene=PF3D7_0609100
gene=PF3D7_0609100
gene=PF3D7_0609100
gene=PF3D7_0609100
gene=PF3D7_0609100
gene=PF3D7_0609100
gene=PF3D7_0609100
gene=PF3D7_0609500
gene=PF3D7_0609500
gene=PF3D7_0609500
gene=PF3D7_0609500
gene=PF3D7_0609500
gene=PF3D7_0609500
gene=PF3D7_0609500
gene=PF3D7_0609500
gene=PF3D7_0609500
gene=PF3D7_0609500
gene=PF3D7_0609500
gene=PF3D7_0609500
gene=PF3D7_0609500
gene=PF3D7_0609500
gene=PF3D7_0609500
gene=PF3D7_0609500
gene=PF3D7_0609500
gene=PF3D7_0609500
gene=PF3D7_0609500
gene=PF3D7_0611100
gene=PF3D7_0612300
gene=PF3D7_0612700
gene=PF3D7_0612800
gene=PF3D7_0613100
gene=PF3D7_0613100
gene=PF3D7_0613100
gene=PF3D7_0613100
gene=PF3D7_0613100
gene=PF3D7_0613100
gene=PF3D7_0613100
gene=PF3D7_0613200
gene=PF3D7_0613200
gene=PF3D7_0613200
gene=PF3D7_0613400
gene=PF3D7_0613400
gene=PF3D7_0613400
gene=PF3D7_0615100
gene=PF3D7_0616400
gene=PF3D7_0616500
gene=PF3D7_0617600
gene=PF3D7_0617600
gene=PF3D7_0617600
gene=PF3D7_0617700
gene=PF3D7_0617700
gene=PF3D7_0617700
gene=PF3D7_0618400
gene=PF3D7_0618400
gene=PF3D7_0618400
gene=PF3D7_0618400
gene=PF3D7_0618400
gene=PF3D7_0618400
gene=PF3D7_0618400
gene=PF3D7_0618400
gene=PF3D7_0618400
gene=PF3D7_0619100
gene=PF3D7_0619100
gene=PF3D7_0619100
gene=PF3D7_0619100
gene=PF3D7_0619100
gene=PF3D7_0620000
gene=PF3D7_0620200
gene=PF3D7_0620400
gene=PF3D7_0621350
gene=PF3D7_0621350
gene=PF3D7_0621350
gene=PF3D7_0621350
gene=PF3D7_0621350
gene=PF3D7_0622000
gene=PF3D7_0622000
gene=PF3D7_0622000
gene=PF3D7_0622000
gene=PF3D7_0622000
gene=PF3D7_0622200
gene=PF3D7_0622700
gene=PF3D7_0622700
gene=PF3D7_0622700
gene=PF3D7_0623200
gene=PF3D7_0623300
gene=PF3D7_0623300
gene=PF3D7_0623300
gene=PF3D7_0623300
gene=PF3D7_0623300
gene=PF3D7_0623300
gene=PF3D7_0623300
gene=PF3D7_0623500
gene=PF3D7_0623500
gene=PF3D7_0623500
gene=PF3D7_0623500
gene=PF3D7_0623500
gene=PF3D7_0623500
gene=PF3D7_0623500
gene=PF3D7_0623500
gene=PF3D7_0623500
gene=PF3D7_0623500
gene=PF3D7_0623500
gene=PF3D7_0623500
gene=PF3D7_0623500
gene=PF3D7_0623500
gene=PF3D7_0623500
gene=PF3D7_0623500
gene=PF3D7_0623500
gene=PF3D7_0624300
gene=PF3D7_0624300
gene=PF3D7_0624300
gene=PF3D7_0624300
gene=PF3D7_0624300
gene=PF3D7_0624300
gene=PF3D7_0624300
gene=PF3D7_0624300
gene=PF3D7_0624300
gene=PF3D7_0624300
gene=PF3D7_0624300
gene=PF3D7_0624300
gene=PF3D7_0624300
gene=PF3D7_0624300
gene=PF3D7_0624300
gene=PF3D7_0624300
gene=PF3D7_0624300
gene=PF3D7_0624400
gene=PF3D7_0624700
gene=PF3D7_0624700
gene=PF3D7_0624700
gene=PF3D7_0624700
gene=PF3D7_0624700
gene=PF3D7_0624700
gene=PF3D7_0624700
gene=PF3D7_0624700
gene=PF3D7_0624700
gene=PF3D7_0624700
gene=PF3D7_0624700
gene=PF3D7_0624800
gene=PF3D7_0624800
gene=PF3D7_0624800
gene=PF3D7_0624800
gene=PF3D7_0624800
gene=PF3D7_0624800
gene=PF3D7_0624800
gene=PF3D7_0624800
gene=PF3D7_0624800
gene=PF3D7_0624800
gene=PF3D7_0624800
gene=PF3D7_0624800
gene=PF3D7_0624800
gene=PF3D7_0624800
gene=PF3D7_0624800
gene=PF3D7_0624800
gene=PF3D7_0624800
gene=PF3D7_0624800
gene=PF3D7_0624800
gene=PF3D7_0625400
gene=PF3D7_0626300
gene=PF3D7_0626300
gene=PF3D7_0626300
gene=PF3D7_0626300
gene=PF3D7_0626300
gene=PF3D7_0626600
gene=PF3D7_0628800
gene=PF3D7_0629200
gene=PF3D7_0629300
gene=PF3D7_0630000
gene=PF3D7_0630000
gene=PF3D7_0630000
gene=PF3D7_0630000
gene=PF3D7_0630000
gene=PF3D7_0630000
gene=PF3D7_0630000
gene=PF3D7_0630000
gene=PF3D7_0630000
gene=PF3D7_0630000
gene=PF3D7_0630000
gene=PF3D7_0630000
gene=PF3D7_0630000
gene=PF3D7_0630000
gene=PF3D7_0630000
gene=PF3D7_0630000
gene=PF3D7_0630000
gene=PF3D7_0630000
gene=PF3D7_0630000
gene=PF3D7_0630200
gene=PF3D7_0630200
gene=PF3D7_0630200
gene=PF3D7_0630200
gene=PF3D7_0630200
gene=PF3D7_0630200
gene=PF3D7_0630200
gene=PF3D7_0630200
gene=PF3D7_0630200
gene=PF3D7_0630400
gene=PF3D7_0631300
gene=PF3D7_0631400
gene=PF3D7_0631400
gene=PF3D7_0631400
gene=PF3D7_0631500
gene=PF3D7_0631500
gene=PF3D7_0631500
gene=PF3D7_0631600
gene=PF3D7_0631600
gene=PF3D7_0631600
gene=PF3D7_0631700
gene=PF3D7_0631700
gene=PF3D7_0631700
gene=PF3D7_0631700
gene=PF3D7_0631700
gene=PF3D7_0631800
gene=PF3D7_0631800
gene=PF3D7_0631800
gene=PF3D7_0631900
gene=PF3D7_0631900
gene=PF3D7_0631900
gene=PF3D7_0632000
gene=PF3D7_0632000
gene=PF3D7_0632000
gene=PF3D7_0632300
gene=PF3D7_0632300
gene=PF3D7_0632300
gene=PF3D7_0632600
gene=PF3D7_0632600
gene=PF3D7_0632600
gene=PF3D7_0700200
gene=PF3D7_0700200
gene=PF3D7_0700200
gene=PF3D7_0700300
gene=PF3D7_0700300
gene=PF3D7_0700300
gene=PF3D7_0700400
gene=PF3D7_0700400
gene=PF3D7_0700400
gene=PF3D7_0700500
gene=PF3D7_0700500
gene=PF3D7_0700500
gene=PF3D7_0700700
gene=PF3D7_0700700
gene=PF3D7_0700700
gene=PF3D7_0700800
gene=PF3D7_0700800
gene=PF3D7_0700800
gene=PF3D7_0701200
gene=PF3D7_0701200
gene=PF3D7_0701200
gene=PF3D7_0701200
gene=PF3D7_0701200
gene=PF3D7_0701300
gene=PF3D7_0701300
gene=PF3D7_0701300
gene=PF3D7_0701300
gene=PF3D7_0701300
gene=PF3D7_0701400
gene=PF3D7_0701400
gene=PF3D7_0701400
gene=PF3D7_0701400
gene=PF3D7_0701400
gene=PF3D7_0701500
gene=PF3D7_0701500
gene=PF3D7_0701500
gene=PF3D7_0701600
gene=PF3D7_0701600
gene=PF3D7_0701600
gene=PF3D7_0701700
gene=PF3D7_0701800
gene=PF3D7_0701800
gene=PF3D7_0701800
gene=PF3D7_0702000
gene=PF3D7_0702000
gene=PF3D7_0702000
gene=PF3D7_0702300
gene=PF3D7_0702300
gene=PF3D7_0702300
gene=PF3D7_0702600
gene=PF3D7_0702900
gene=PF3D7_0702900
gene=PF3D7_0702900
gene=PF3D7_0702900
gene=PF3D7_0702900
gene=PF3D7_0702900
gene=PF3D7_0702900
gene=PF3D7_0704300
gene=PF3D7_0704900
gene=PF3D7_0705800
gene=PF3D7_0705800
gene=PF3D7_0705800
gene=PF3D7_0705800
gene=PF3D7_0705800
gene=PF3D7_0705800
gene=PF3D7_0705800
gene=PF3D7_0705800
gene=PF3D7_0705800
gene=PF3D7_0705800
gene=PF3D7_0705800
gene=PF3D7_0705800
gene=PF3D7_0705800
gene=PF3D7_0705800
gene=PF3D7_0705800
gene=PF3D7_0706100
gene=PF3D7_0706100
gene=PF3D7_0706100
gene=PF3D7_0706100
gene=PF3D7_0706100
gene=PF3D7_0706100
gene=PF3D7_0706100
gene=PF3D7_0706100
gene=PF3D7_0706100
gene=PF3D7_0706100
gene=PF3D7_0706100
gene=PF3D7_0706100
gene=PF3D7_0706100
gene=PF3D7_0706100
gene=PF3D7_0706100
gene=PF3D7_0706100
gene=PF3D7_0706100
gene=PF3D7_0707300
gene=PF3D7_0707300
gene=PF3D7_0707300
gene=PF3D7_0707300
gene=PF3D7_0707300
gene=PF3D7_0707300
gene=PF3D7_0707300
gene=PF3D7_0707300
gene=PF3D7_0707300
gene=PF3D7_0707800
gene=PF3D7_0707800
gene=PF3D7_0707800
gene=PF3D7_0707800
gene=PF3D7_0707800
gene=PF3D7_0709100
gene=PF3D7_0709800
gene=PF3D7_0710300
gene=PF3D7_0710300
gene=PF3D7_0710300
gene=PF3D7_0710300
gene=PF3D7_0710300
gene=PF3D7_0710300
gene=PF3D7_0710300
gene=PF3D7_0710500
gene=PF3D7_0710500
gene=PF3D7_0710500
gene=PF3D7_0710500
gene=PF3D7_0710500
gene=PF3D7_0710500
gene=PF3D7_0710500
gene=PF3D7_0710500
gene=PF3D7_0710500
gene=PF3D7_0711000
gene=PF3D7_0711900
gene=PF3D7_0711900
gene=PF3D7_0711900
gene=PF3D7_0711900
gene=PF3D7_0711900
gene=PF3D7_0712200
gene=PF3D7_0712200
gene=PF3D7_0712200
gene=PF3D7_0712200
gene=PF3D7_0712200
gene=PF3D7_0712500
gene=PF3D7_0712500
gene=PF3D7_0712500
gene=PF3D7_0713000
gene=PF3D7_0713000
gene=PF3D7_0713000
gene=PF3D7_0713100
gene=PF3D7_0713100
gene=PF3D7_0713100
gene=PF3D7_0713400
gene=PF3D7_0713400
gene=PF3D7_0713400
gene=PF3D7_0713700
gene=PF3D7_0713700
gene=PF3D7_0713700
gene=PF3D7_0713700
gene=PF3D7_0713700
gene=PF3D7_0713700
gene=PF3D7_0713700
gene=PF3D7_0713700
gene=PF3D7_0713700
gene=PF3D7_0713700
gene=PF3D7_0713700
gene=PF3D7_0713700
gene=PF3D7_0713700
gene=PF3D7_0713700
gene=PF3D7_0713700
gene=PF3D7_0713700
gene=PF3D7_0713700
gene=PF3D7_0715200
gene=PF3D7_0715400
gene=PF3D7_0715400
gene=PF3D7_0715400
gene=PF3D7_0715400
gene=PF3D7_0715400
gene=PF3D7_0716300
gene=PF3D7_0716300
gene=PF3D7_0716300
gene=PF3D7_0716600
gene=PF3D7_0716600
gene=PF3D7_0716600
gene=PF3D7_0716900
gene=PF3D7_0718300
gene=PF3D7_0718300
gene=PF3D7_0718300
gene=PF3D7_0718300
gene=PF3D7_0718300
gene=PF3D7_0718300
gene=PF3D7_0718300
gene=PF3D7_0718300
gene=PF3D7_0718300
gene=PF3D7_0718300
gene=PF3D7_0718300
gene=PF3D7_0718300
gene=PF3D7_0718300
gene=PF3D7_0719400
gene=PF3D7_0719800
gene=PF3D7_0721100
gene=PF3D7_0721700
gene=PF3D7_0721900
gene=PF3D7_0721900
gene=PF3D7_0721900
gene=PF3D7_0721900
gene=PF3D7_0721900
gene=PF3D7_0722200
gene=PF3D7_0722800
gene=PF3D7_0723200
gene=PF3D7_0723200
gene=PF3D7_0723200
gene=PF3D7_0723200
gene=PF3D7_0723200
gene=PF3D7_0723200
gene=PF3D7_0723200
gene=PF3D7_0723700
gene=PF3D7_0724400
gene=PF3D7_0724400
gene=PF3D7_0724400
gene=PF3D7_0725400
gene=PF3D7_0725400
gene=PF3D7_0725400
gene=PF3D7_0725400
gene=PF3D7_0725400
gene=PF3D7_0725400
gene=PF3D7_0725400
gene=PF3D7_0726700
gene=PF3D7_0727100
gene=PF3D7_0727500
gene=PF3D7_0728800
gene=PF3D7_0728800
gene=PF3D7_0728800
gene=PF3D7_0729200
gene=PF3D7_0729200
gene=PF3D7_0729200
gene=PF3D7_0730800
gene=PF3D7_0730800
gene=PF3D7_0730800
gene=PF3D7_0730800
gene=PF3D7_0730800
gene=PF3D7_0730800
gene=PF3D7_0731500
gene=PF3D7_0731500
gene=PF3D7_0731500
gene=PF3D7_0731500
gene=PF3D7_0731500
gene=PF3D7_0731500
gene=PF3D7_0731500
gene=PF3D7_0731600
gene=PF3D7_0731700
gene=PF3D7_0731700
gene=PF3D7_0731700
gene=PF3D7_0731800
gene=PF3D7_0731800
gene=PF3D7_0731800
gene=PF3D7_0731900
gene=PF3D7_0731900
gene=PF3D7_0731900
gene=PF3D7_0731900
gene=PF3D7_0731900
gene=PF3D7_0731900
gene=PF3D7_0731900
gene=PF3D7_0732000
gene=PF3D7_0732000
gene=PF3D7_0732000
gene=PF3D7_0732300
gene=PF3D7_0732300
gene=PF3D7_0732300
gene=PF3D7_0732400
gene=PF3D7_0732400
gene=PF3D7_0732400
gene=PF3D7_0732500
gene=PF3D7_0732500
gene=PF3D7_0732500
gene=PF3D7_0732700
gene=PF3D7_0732700
gene=PF3D7_0732700
gene=PF3D7_0732800
gene=PF3D7_0732800
gene=PF3D7_0732800
gene=PF3D7_0800500
gene=PF3D7_0800500
gene=PF3D7_0800500
gene=PF3D7_0800600
gene=PF3D7_0800600
gene=PF3D7_0800600
gene=PF3D7_0800800
gene=PF3D7_0800800
gene=PF3D7_0800800
gene=PF3D7_0801300
gene=PF3D7_0804400
gene=PF3D7_0805600
gene=PF3D7_0806200
gene=PF3D7_0806200
gene=PF3D7_0806200
gene=PF3D7_0806200
gene=PF3D7_0806200
gene=PF3D7_0806200
gene=PF3D7_0806200
gene=PF3D7_0806200
gene=PF3D7_0806200
gene=PF3D7_0806200
gene=PF3D7_0806200
gene=PF3D7_0806200
gene=PF3D7_0806200
gene=PF3D7_0806200
gene=PF3D7_0806200
gene=PF3D7_0806200
gene=PF3D7_0806200
gene=PF3D7_0806200
gene=PF3D7_0806200
gene=PF3D7_0806900
gene=PF3D7_0807700
gene=PF3D7_0807700
gene=PF3D7_0807700
gene=PF3D7_0807700
gene=PF3D7_0807700
gene=PF3D7_0807700
gene=PF3D7_0807700
gene=PF3D7_0807700
gene=PF3D7_0807700
gene=PF3D7_0808200
gene=PF3D7_0808800
gene=PF3D7_0808800
gene=PF3D7_0808800
gene=PF3D7_0808900
gene=PF3D7_0808900
gene=PF3D7_0808900
gene=PF3D7_0810100
gene=PF3D7_0810100
gene=PF3D7_0810100
gene=PF3D7_0811600
gene=PF3D7_0811600
gene=PF3D7_0811600
gene=PF3D7_0811900
gene=PF3D7_0811900
gene=PF3D7_0811900
gene=PF3D7_0811900
gene=PF3D7_0811900
gene=PF3D7_0811900
gene=PF3D7_0811900
gene=PF3D7_0811900
gene=PF3D7_0811900
gene=PF3D7_0811900
gene=PF3D7_0811900
gene=PF3D7_0812220
gene=PF3D7_0812220
gene=PF3D7_0812220
gene=PF3D7_0812220
gene=PF3D7_0812220
gene=PF3D7_0812220
gene=PF3D7_0812220
gene=PF3D7_0812220
gene=PF3D7_0812220
gene=PF3D7_0812300
gene=PF3D7_0813700
gene=PF3D7_0815000
gene=PF3D7_0815300
gene=PF3D7_0815700
gene=PF3D7_0815700
gene=PF3D7_0815700
gene=PF3D7_0815900
gene=PF3D7_0816600
gene=PF3D7_0817100
gene=PF3D7_0817500
gene=PF3D7_0817500
gene=PF3D7_0817500
gene=PF3D7_0817500
gene=PF3D7_0817500
gene=PF3D7_0817500
gene=PF3D7_0817500
gene=PF3D7_0817500
gene=PF3D7_0817500
gene=PF3D7_0817500
gene=PF3D7_0817500
gene=PF3D7_0817800
gene=PF3D7_0817800
gene=PF3D7_0817800
gene=PF3D7_0818600
gene=PF3D7_0818600
gene=PF3D7_0818600
gene=PF3D7_0818600
gene=PF3D7_0818600
gene=PF3D7_0818600
gene=PF3D7_0818600
gene=PF3D7_0818600
gene=PF3D7_0818600
gene=PF3D7_0818600
gene=PF3D7_0818600
gene=PF3D7_0818600
gene=PF3D7_0818600
gene=PF3D7_0818600
gene=PF3D7_0818600
gene=PF3D7_0818600
gene=PF3D7_0818600
gene=PF3D7_0818600
gene=PF3D7_0818600
gene=PF3D7_0818600
gene=PF3D7_0818600
gene=PF3D7_0819200
gene=PF3D7_0819400
gene=PF3D7_0820100
gene=PF3D7_0820100
gene=PF3D7_0820100
gene=PF3D7_0820100
gene=PF3D7_0820100
gene=PF3D7_0820100
gene=PF3D7_0820100
gene=PF3D7_0820300
gene=PF3D7_0820600
gene=PF3D7_0820600
gene=PF3D7_0820600
gene=PF3D7_0820600
gene=PF3D7_0820600
gene=PF3D7_0820800
gene=PF3D7_0822700
gene=PF3D7_0823600
gene=PF3D7_0825200
gene=PF3D7_0825200
gene=PF3D7_0825200
gene=PF3D7_0825200
gene=PF3D7_0825200
gene=PF3D7_0825200
gene=PF3D7_0825200
gene=PF3D7_0825700
gene=PF3D7_0825800
gene=PF3D7_0827400
gene=PF3D7_0827500
gene=PF3D7_0827600
gene=PF3D7_0827600
gene=PF3D7_0827600
gene=PF3D7_0827700
gene=PF3D7_0827900
gene=PF3D7_0827900
gene=PF3D7_0827900
gene=PF3D7_0828200
gene=PF3D7_0828800
gene=PF3D7_0829200
gene=PF3D7_0829600
gene=PF3D7_0830300
gene=PF3D7_0830400
gene=PF3D7_0830400
gene=PF3D7_0830400
gene=PF3D7_0830900
gene=PF3D7_0830900
gene=PF3D7_0830900
gene=PF3D7_0831300
gene=PF3D7_0831300
gene=PF3D7_0831300
gene=PF3D7_0831400
gene=PF3D7_0831400
gene=PF3D7_0831400
gene=PF3D7_0831600
gene=PF3D7_0831600
gene=PF3D7_0831600
gene=PF3D7_0831600
gene=PF3D7_0831600
gene=PF3D7_0831600
gene=PF3D7_0831600
gene=PF3D7_0831600
gene=PF3D7_0831600
gene=PF3D7_0831600
gene=PF3D7_0831600
gene=PF3D7_0831600
gene=PF3D7_0831600
gene=PF3D7_0831600
gene=PF3D7_0831600
gene=PF3D7_0831600
gene=PF3D7_0831600
gene=PF3D7_0831700
gene=PF3D7_0831800
gene=PF3D7_0831800
gene=PF3D7_0831800
gene=PF3D7_0832000
gene=PF3D7_0832000
gene=PF3D7_0832000
gene=PF3D7_0832100
gene=PF3D7_0832100
gene=PF3D7_0832100
gene=PF3D7_0832100
gene=PF3D7_0832100
gene=PF3D7_0832100
gene=PF3D7_0832100
[truncated: 2,643 more rows]

## Sheet: Parental control 1 async full
Protein IDs	Majority protein IDs	Transcript	Gene	Gene Product	Fasta headers	Number of proteins	Peptides PM1	Razor + unique peptides PM1	Unique peptides PM1	Mol. weight [kDa]	Sequence length	Q-value	Score	Sequence coverage PM1 [%]	Intensity PM1	MS/MS count PM1			SP/TM
PF3D7_0930300.1-p1;REV__PF3D7_0930300.1-p1	PF3D7_0930300.1-p1	transcript=PF3D7_0930300.1	gene=PF3D7_0930300	gene_product=merozoite surface protein 1	| transcript=PF3D7_0930300.1 | gene=PF3D7_0930300 | organism=Plasmodium_falciparum_3D7 | gene_product=merozoite surface protein 1 | transcript_product=merozoite surface protein 1 | location=Pf3D7_09_v3:1201812-1206974(+) | protein_length=1720 | sequence_S	2	31	31	31	195.72	1720	0	323.31	20.9	111530000	17			gene=PF3D7_0101000
PF3D7_0917900.1-p1	PF3D7_0917900.1-p1	transcript=PF3D7_0917900.1	gene=PF3D7_0917900	gene_product=heat shock protein 70	| transcript=PF3D7_0917900.1 | gene=PF3D7_0917900 | organism=Plasmodium_falciparum_3D7 | gene_product=heat shock protein 70 | transcript_product=heat shock protein 70 | location=Pf3D7_09_v3:737985-740276(+) | protein_length=652 | sequence_SO=chromosome |	1	23	23	23	72.387	652	0	323.31	38	65288000	13			gene=PF3D7_0102600
PF3D7_0707300.1-p1	PF3D7_0707300.1-p1	transcript=PF3D7_0707300.1	gene=PF3D7_0707300	gene_product=rhoptry-associated membrane antigen	| transcript=PF3D7_0707300.1 | gene=PF3D7_0707300 | organism=Plasmodium_falciparum_3D7 | gene_product=rhoptry-associated membrane antigen | transcript_product=rhoptry-associated membrane antigen | location=Pf3D7_07_v3:338885-342083(+) | protein_length=861	1	6	6	6	103.64	861	0	163.13	6	31728000	4			gene=PF3D7_0105400
PF3D7_1344200.1-p1	PF3D7_1344200.1-p1	transcript=PF3D7_1344200.1	gene=PF3D7_1344200	gene_product=heat shock protein 110, putative	| transcript=PF3D7_1344200.1 | gene=PF3D7_1344200 | organism=Plasmodium_falciparum_3D7 | gene_product=heat shock protein 110, putative | transcript_product=heat shock protein 110, putative | location=Pf3D7_13_v3:1769129-1771927(+) | protein_length=932 | s	1	5	5	5	108.18	932	0	323.31	10.4	15723000	3			gene=PF3D7_0106900
PF3D7_1410400.1-p1	PF3D7_1410400.1-p1	transcript=PF3D7_1410400.1	gene=PF3D7_1410400	gene_product=rhoptry-associated protein 1	| transcript=PF3D7_1410400.1 | gene=PF3D7_1410400 | organism=Plasmodium_falciparum_3D7 | gene_product=rhoptry-associated protein 1 | transcript_product=rhoptry-associated protein 1 | location=Pf3D7_14_v3:420442-422790(+) | protein_length=782 | sequence_SO	1	5	5	5	90.052	782	0	296.24	9.2	8973700	1			gene=PF3D7_0107300
PF3D7_1364100.1-p1	PF3D7_1364100.1-p1	transcript=PF3D7_1364100.1	gene=PF3D7_1364100	gene_product=6-cysteine protein	| transcript=PF3D7_1364100.1 | gene=PF3D7_1364100 | organism=Plasmodium_falciparum_3D7 | gene_product=6-cysteine protein | transcript_product=6-cysteine protein | location=Pf3D7_13_v3:2568556-2570946(+) | protein_length=796 | sequence_SO=chromosome | SO=p	1	2	2	2	92.727	796	0	99.959	3.9	10678000	1			gene=PF3D7_0108700
PF3D7_0508000.1-p1	PF3D7_0508000.1-p1	transcript=PF3D7_0508000.1	gene=PF3D7_0508000	gene_product=6-cysteine protein	| transcript=PF3D7_0508000.1 | gene=PF3D7_0508000 | organism=Plasmodium_falciparum_3D7 | gene_product=6-cysteine protein | transcript_product=6-cysteine protein | location=Pf3D7_05_v3:328666-329715(-) | protein_length=349 | sequence_SO=chromosome | SO=pro	1	2	2	2	40.587	349	0	69.365	6.3	4742000	1			gene=PF3D7_0109850
PF3D7_1335100.1-p1	PF3D7_1335100.1-p1	transcript=PF3D7_1335100.1	gene=PF3D7_1335100	gene_product=merozoite surface protein 7	| transcript=PF3D7_1335100.1 | gene=PF3D7_1335100 | organism=Plasmodium_falciparum_3D7 | gene_product=merozoite surface protein 7 | transcript_product=merozoite surface protein 7 | location=Pf3D7_13_v3:1419086-1420141(-) | protein_length=351 | sequence_SO	1	1	1	1	41.276	351	0	108.15	5.1	4319600	2			gene=PF3D7_0109850
PF3D7_0501200.1-p1	PF3D7_0501200.1-p1	transcript=PF3D7_0501200.1	gene=PF3D7_0501200	gene_product=parasite-infected erythrocyte surface protein	| transcript=PF3D7_0501200.1 | gene=PF3D7_0501200 | organism=Plasmodium_falciparum_3D7 | gene_product=parasite-infected erythrocyte surface protein | transcript_product=parasite-infected erythrocyte surface protein | location=Pf3D7_05_v3:64065-65489(+) |	1	1	1	1	48.72	408	0.0048077	10.429	4.4	692630	1			gene=PF3D7_0112000
PF3D7_0818900.1-p1;PF3D7_0831700.1-p1	PF3D7_0818900.1-p1	transcript=PF3D7_0818900.1	gene=PF3D7_0818900	gene_product=heat shock protein 70	| transcript=PF3D7_0818900.1 | gene=PF3D7_0818900 | organism=Plasmodium_falciparum_3D7 | gene_product=heat shock protein 70 | transcript_product=heat shock protein 70 | location=Pf3D7_08_v3:860384-862417(+) | protein_length=677 | sequence_SO=chromosome |	2	12	12	12	73.914	677	0	322.16	22.9	40360000	7			gene=PF3D7_0112000
PF3D7_1130100.1-p1	PF3D7_1130100.1-p1	transcript=PF3D7_1130100.1	gene=PF3D7_1130100	gene_product=60S ribosomal protein L38	| transcript=PF3D7_1130100.1 | gene=PF3D7_1130100 | organism=Plasmodium_falciparum_3D7 | gene_product=60S ribosomal protein L38 | transcript_product=60S ribosomal protein L38 | location=Pf3D7_11_v3:1163094-1163357(-) | protein_length=87 | sequence_SO=chro	1	11	11	11	10.314	87	0	102.52	66.7	664150000	16			gene=PF3D7_0112000
PF3D7_1357100.1-p1;PF3D7_1357000.1-p1	PF3D7_1357100.1-p1;PF3D7_1357000.1-p1	transcript=PF3D7_1357100.1	gene=PF3D7_1357100	gene_product=elongation factor 1-alpha	| transcript=PF3D7_1357100.1 | gene=PF3D7_1357100 | organism=Plasmodium_falciparum_3D7 | gene_product=elongation factor 1-alpha | transcript_product=elongation factor 1-alpha | location=Pf3D7_13_v3:2268901-2270232(+) | protein_length=443 | sequence_SO=chr	2	11	11	11	48.958	443	0	133.73	33.9	68967000	12			gene=PF3D7_0112000
PF3D7_1239700.1-p1	PF3D7_1239700.1-p1	transcript=PF3D7_1239700.1	gene=PF3D7_1239700	gene_product=ATP-dependent zinc metalloprotease FTSH 1	| transcript=PF3D7_1239700.1 | gene=PF3D7_1239700 | organism=Plasmodium_falciparum_3D7 | gene_product=ATP-dependent zinc metalloprotease FTSH 1 | transcript_product=ATP-dependent zinc metalloprotease FTSH 1 | location=Pf3D7_12_v3:1655487-1658129(+) | prot	1	11	11	11	100.96	880	0	253.6	15	68743000	10			gene=PF3D7_0112800
PF3D7_1117700.1-p1	PF3D7_1117700.1-p1	transcript=PF3D7_1117700.1	gene=PF3D7_1117700	gene_product=GTP-binding nuclear protein RAN/TC4	| transcript=PF3D7_1117700.1 | gene=PF3D7_1117700 | organism=Plasmodium_falciparum_3D7 | gene_product=GTP-binding nuclear protein RAN/TC4 | transcript_product=GTP-binding nuclear protein RAN/TC4 | location=Pf3D7_11_v3:670711-671515(-) | protein_length=214	1	11	11	11	24.875	214	0	154.35	49.1	49000000	9			gene=PF3D7_0112900
PF3D7_0422400.1-p1	PF3D7_0422400.1-p1	transcript=PF3D7_0422400.1	gene=PF3D7_0422400	gene_product=40S ribosomal protein S19	| transcript=PF3D7_0422400.1 | gene=PF3D7_0422400 | organism=Plasmodium_falciparum_3D7 | gene_product=40S ribosomal protein S19 | transcript_product=40S ribosomal protein S19 | location=Pf3D7_04_v3:1026648-1027399(+) | protein_length=170 | sequence_SO=chr	1	10	10	10	19.722	170	0	181.58	54.7	64876000	10			gene=PF3D7_0112900
PF3D7_1462800.1-p1	PF3D7_1462800.1-p1	transcript=PF3D7_1462800.1	gene=PF3D7_1462800	gene_product=glyceraldehyde-3-phosphate dehydrogenase	| transcript=PF3D7_1462800.1 | gene=PF3D7_1462800 | organism=Plasmodium_falciparum_3D7 | gene_product=glyceraldehyde-3-phosphate dehydrogenase | transcript_product=glyceraldehyde-3-phosphate dehydrogenase | location=Pf3D7_14_v3:2559098-2560347(+) | protei	1	9	9	9	36.635	337	0	172.65	33.8	46940000	6			gene=PF3D7_0113300
PF3D7_0206800.1-p1	PF3D7_0206800.1-p1	transcript=PF3D7_0206800.1	gene=PF3D7_0206800	gene_product=merozoite surface protein 2	| transcript=PF3D7_0206800.1 | gene=PF3D7_0206800 | organism=Plasmodium_falciparum_3D7 | gene_product=merozoite surface protein 2 | transcript_product=merozoite surface protein 2 | location=Pf3D7_02_v3:273689-274507(-) | protein_length=272 | sequence_SO=c	1	7	7	7	27.957	272	0	323.31	42.3	107930000	9			gene=PF3D7_0113900
PF3D7_1126200.1-p1	PF3D7_1126200.1-p1	transcript=PF3D7_1126200.1	gene=PF3D7_1126200	gene_product=40S ribosomal protein S18, putative	| transcript=PF3D7_1126200.1 | gene=PF3D7_1126200 | organism=Plasmodium_falciparum_3D7 | gene_product=40S ribosomal protein S18, putative | transcript_product=40S ribosomal protein S18, putative | location=Pf3D7_11_v3:1023790-1024496(-) | protein_length=1	1	7	7	7	17.891	156	0	143.11	54.5	106130000	8			gene=PF3D7_0114100
PF3D7_1421200.1-p1	PF3D7_1421200.1-p1	transcript=PF3D7_1421200.1	gene=PF3D7_1421200	gene_product=40S ribosomal protein S25	| transcript=PF3D7_1421200.1 | gene=PF3D7_1421200 | organism=Plasmodium_falciparum_3D7 | gene_product=40S ribosomal protein S25 | transcript_product=40S ribosomal protein S25 | location=Pf3D7_14_v3:875687-876385(-) | protein_length=105 | sequence_SO=chrom	1	7	7	7	11.664	105	0	63.38	52.4	33055000	6			gene=PF3D7_0114300
PF3D7_1311400.1-p1	PF3D7_1311400.1-p1	transcript=PF3D7_1311400.1	gene=PF3D7_1311400	gene_product=AP-1 complex subunit mu-1	| transcript=PF3D7_1311400.1 | gene=PF3D7_1311400 | organism=Plasmodium_falciparum_3D7 | gene_product=AP-1 complex subunit mu-1 | transcript_product=AP-1 complex subunit mu-1 | location=Pf3D7_13_v3:487511-488824(+) | protein_length=437 | sequence_SO=chrom	1	7	7	7	50.81	437	0	208.88	19.7	32071000	6			gene=PF3D7_0114300
PF3D7_1465900.1-p1	PF3D7_1465900.1-p1	transcript=PF3D7_1465900.1	gene=PF3D7_1465900	gene_product=40S ribosomal protein S3	| transcript=PF3D7_1465900.1 | gene=PF3D7_1465900 | organism=Plasmodium_falciparum_3D7 | gene_product=40S ribosomal protein S3 | transcript_product=40S ribosomal protein S3 | location=Pf3D7_14_v3:2684141-2685534(+) | protein_length=221 | sequence_SO=chrom	1	7	7	7	24.668	221	0	156.7	32.6	26424000	3			gene=PF3D7_0114600
PF3D7_0516200.1-p1	PF3D7_0516200.1-p1	transcript=PF3D7_0516200.1	gene=PF3D7_0516200	gene_product=40S ribosomal protein S11	| transcript=PF3D7_0516200.1 | gene=PF3D7_0516200 | organism=Plasmodium_falciparum_3D7 | gene_product=40S ribosomal protein S11 | transcript_product=40S ribosomal protein S11 | location=Pf3D7_05_v3:675809-676614(-) | protein_length=151 | sequence_SO=chrom	1	7	7	7	16.076	151	0	91.774	52.3	23742000	3			gene=PF3D7_0115400
PF3D7_1105100.1-p1	PF3D7_1105100.1-p1	transcript=PF3D7_1105100.1	gene=PF3D7_1105100	gene_product=histone H2B	| transcript=PF3D7_1105100.1 | gene=PF3D7_1105100 | organism=Plasmodium_falciparum_3D7 | gene_product=histone H2B | transcript_product=histone H2B | location=Pf3D7_11_v3:226065-226418(+) | protein_length=117 | sequence_SO=chromosome | SO=protein_coding |	1	6	6	5	13.125	117	0	90.223	38.5	60228000	2			gene=PF3D7_0200200
PF3D7_1142500.1-p1	PF3D7_1142500.1-p1	transcript=PF3D7_1142500.1	gene=PF3D7_1142500	gene_product=60S ribosomal protein L28	| transcript=PF3D7_1142500.1 | gene=PF3D7_1142500 | organism=Plasmodium_falciparum_3D7 | gene_product=60S ribosomal protein L28 | transcript_product=60S ribosomal protein L28 | location=Pf3D7_11_v3:1705696-1706573(-) | protein_length=127 | sequence_SO=chr	1	6	6	6	14.407	127	0	199.95	46.5	29113000	7			gene=PF3D7_0200200
PF3D7_0721600.1-p1	PF3D7_0721600.1-p1	transcript=PF3D7_0721600.1	gene=PF3D7_0721600	gene_product=40S ribosomal protein S5, putative	| transcript=PF3D7_0721600.1 | gene=PF3D7_0721600 | organism=Plasmodium_falciparum_3D7 | gene_product=40S ribosomal protein S5, putative | transcript_product=40S ribosomal protein S5, putative | location=Pf3D7_07_v3:931459-932164(-) | protein_length=195 |	1	6	6	6	21.863	195	0	105.13	30.3	10911000	2			gene=PF3D7_0200600
PF3D7_1105400.1-p1	PF3D7_1105400.1-p1	transcript=PF3D7_1105400.1	gene=PF3D7_1105400	gene_product=40S ribosomal protein S4, putative	| transcript=PF3D7_1105400.1 | gene=PF3D7_1105400 | organism=Plasmodium_falciparum_3D7 | gene_product=40S ribosomal protein S4, putative | transcript_product=40S ribosomal protein S4, putative | location=Pf3D7_11_v3:235597-237097(-) | protein_length=261 |	1	5	5	5	29.772	261	0	138.05	26.1	22190000	4			gene=PF3D7_0200600
PF3D7_0217800.1-p1	PF3D7_0217800.1-p1	transcript=PF3D7_0217800.1	gene=PF3D7_0217800	gene_product=40S ribosomal protein S26	| transcript=PF3D7_0217800.1 | gene=PF3D7_0217800 | organism=Plasmodium_falciparum_3D7 | gene_product=40S ribosomal protein S26 | transcript_product=40S ribosomal protein S26 | location=Pf3D7_02_v3:734272-734595(+) | protein_length=107 | sequence_SO=chrom	1	5	5	5	12.508	107	0	44.316	40.2	14528000	6			gene=PF3D7_0201200
PF3D7_0617800.1-p1	PF3D7_0617800.1-p1	transcript=PF3D7_0617800.1	gene=PF3D7_0617800	gene_product=histone H2A	| transcript=PF3D7_0617800.1 | gene=PF3D7_0617800 | organism=Plasmodium_falciparum_3D7 | gene_product=histone H2A | transcript_product=histone H2A | location=Pf3D7_06_v3:748416-748814(-) | protein_length=132 | sequence_SO=chromosome | SO=protein_coding |	1	4	4	3	14.122	132	0	102.52	34.8	99807000	3			gene=PF3D7_0201200
PF3D7_0610400.1-p1;PF3D7_0617900.1-p1	PF3D7_0610400.1-p1	transcript=PF3D7_0610400.1	gene=PF3D7_0610400	gene_product=histone H3	| transcript=PF3D7_0610400.1 | gene=PF3D7_0610400 | organism=Plasmodium_falciparum_3D7 | gene_product=histone H3 | transcript_product=histone H3 | location=Pf3D7_06_v3:444747-445157(+) | protein_length=136 | sequence_SO=chromosome | SO=protein_coding | is	2	4	4	4	15.446	136	0	57.368	19.1	29569000	2			gene=PF3D7_0201500
PF3D7_1246200.1-p1;PF3D7_1412500.1-p1	PF3D7_1246200.1-p1	transcript=PF3D7_1246200.1	gene=PF3D7_1246200	gene_product=actin I	| transcript=PF3D7_1246200.1 | gene=PF3D7_1246200 | organism=Plasmodium_falciparum_3D7 | gene_product=actin I | transcript_product=actin I | location=Pf3D7_12_v3:1920784-1921914(+) | protein_length=376 | sequence_SO=chromosome | SO=protein_coding | is_pse	2	4	4	4	41.87	376	0	64.776	16.8	16604000	3			gene=PF3D7_0201900
PF3D7_0719700.1-p1	PF3D7_0719700.1-p1	transcript=PF3D7_0719700.1	gene=PF3D7_0719700	gene_product=40S ribosomal protein S10, putative	| transcript=PF3D7_0719700.1 | gene=PF3D7_0719700 | organism=Plasmodium_falciparum_3D7 | gene_product=40S ribosomal protein S10, putative | transcript_product=40S ribosomal protein S10, putative | location=Pf3D7_07_v3:861583-862487(+) | protein_length=137	1	4	4	4	16.478	137	0	32.263	42.3	16068000	5			gene=PF3D7_0201900
PF3D7_0517000.1-p1	PF3D7_0517000.1-p1	transcript=PF3D7_0517000.1	gene=PF3D7_0517000	gene_product=60S ribosomal protein L12, putative	| transcript=PF3D7_0517000.1 | gene=PF3D7_0517000 | organism=Plasmodium_falciparum_3D7 | gene_product=60S ribosomal protein L12, putative | transcript_product=60S ribosomal protein L12, putative | location=Pf3D7_05_v3:715765-716675(-) | protein_length=165	1	4	4	4	18.112	165	0	88.224	26.7	15643000	4			gene=PF3D7_0202000
PF3D7_0316800.1-p1	PF3D7_0316800.1-p1	transcript=PF3D7_0316800.1	gene=PF3D7_0316800	gene_product=40S ribosomal protein S15A, putative	| transcript=PF3D7_0316800.1 | gene=PF3D7_0316800 | organism=Plasmodium_falciparum_3D7 | gene_product=40S ribosomal protein S15A, putative | transcript_product=40S ribosomal protein S15A, putative | location=Pf3D7_03_v3:677842-678474(+) | protein_length=1	1	4	4	4	14.873	130	0	79.329	36.2	15053000	3			gene=PF3D7_0204200
PF3D7_1408600.1-p1	PF3D7_1408600.1-p1	transcript=PF3D7_1408600.1	gene=PF3D7_1408600	gene_product=40S ribosomal protein S8e, putative	| transcript=PF3D7_1408600.1 | gene=PF3D7_1408600 | organism=Plasmodium_falciparum_3D7 | gene_product=40S ribosomal protein S8e, putative | transcript_product=40S ribosomal protein S8e, putative | location=Pf3D7_14_v3:323317-324172(+) | protein_length=218	1	4	4	4	25.051	218	0	62.35	26.1	11423000	2			gene=PF3D7_0206100
PF3D7_1237700.1-p1	PF3D7_1237700.1-p1	transcript=PF3D7_1237700.1	gene=PF3D7_1237700	gene_product=conserved protein, unknown function	| transcript=PF3D7_1237700.1 | gene=PF3D7_1237700 | organism=Plasmodium_falciparum_3D7 | gene_product=conserved protein, unknown function | transcript_product=conserved protein, unknown function | location=Pf3D7_12_v3:1572371-1573557(+) | protein_length=2	1	4	4	4	23.659	210	0	49.177	15.7	11289000	3			gene=PF3D7_0206100
PF3D7_1342000.1-p1	PF3D7_1342000.1-p1	transcript=PF3D7_1342000.1	gene=PF3D7_1342000	gene_product=40S ribosomal protein S6	| transcript=PF3D7_1342000.1 | gene=PF3D7_1342000 | organism=Plasmodium_falciparum_3D7 | gene_product=40S ribosomal protein S6 | transcript_product=40S ribosomal protein S6 | location=Pf3D7_13_v3:1653211-1654131(-) | protein_length=306 | sequence_SO=chrom	1	4	4	4	35.384	306	0	129	17.3	10488000	2			gene=PF3D7_0207400
PF3D7_0818200.1-p1	PF3D7_0818200.1-p1	transcript=PF3D7_0818200.1	gene=PF3D7_0818200	gene_product=14-3-3 protein	| transcript=PF3D7_0818200.1 | gene=PF3D7_0818200 | organism=Plasmodium_falciparum_3D7 | gene_product=14-3-3 protein | transcript_product=14-3-3 protein | location=Pf3D7_08_v3:830006-831454(+) | protein_length=262 | sequence_SO=chromosome | SO=protein_cod	1	4	4	4	30.192	262	0	111.66	21	8653200	1			gene=PF3D7_0207400
PF3D7_1302800.1-p1	PF3D7_1302800.1-p1	transcript=PF3D7_1302800.1	gene=PF3D7_1302800	gene_product=40S ribosomal protein S7, putative	| transcript=PF3D7_1302800.1 | gene=PF3D7_1302800 | organism=Plasmodium_falciparum_3D7 | gene_product=40S ribosomal protein S7, putative | transcript_product=40S ribosomal protein S7, putative | location=Pf3D7_13_v3:150783-151635(-) | protein_length=194 |	1	4	4	4	22.48	194	0	44.465	33	7950900	2			gene=PF3D7_0207500
PF3D7_1105000.1-p1	PF3D7_1105000.1-p1	transcript=PF3D7_1105000.1	gene=PF3D7_1105000	gene_product=histone H4	| transcript=PF3D7_1105000.1 | gene=PF3D7_1105000 | organism=Plasmodium_falciparum_3D7 | gene_product=histone H4 | transcript_product=histone H4 | location=Pf3D7_11_v3:221818-222129(-) | protein_length=103 | sequence_SO=chromosome | SO=protein_coding | is	1	3	3	3	11.455	103	0	113.6	42.7	19001000	1			gene=PF3D7_0207700
PF3D7_0317600.1-p1	PF3D7_0317600.1-p1	transcript=PF3D7_0317600.1	gene=PF3D7_0317600	gene_product=40S ribosomal protein S11, putative	| transcript=PF3D7_0317600.1 | gene=PF3D7_0317600 | organism=Plasmodium_falciparum_3D7 | gene_product=40S ribosomal protein S11, putative | transcript_product=40S ribosomal protein S11, putative | location=Pf3D7_03_v3:725015-726130(+) | protein_length=161	1	3	3	3	18.76	161	0	98.684	16.1	18311000	3			gene=PF3D7_0207900
PF3D7_1003500.1-p1	PF3D7_1003500.1-p1	transcript=PF3D7_1003500.1	gene=PF3D7_1003500	gene_product=40S ribosomal protein S20e, putative	| transcript=PF3D7_1003500.1 | gene=PF3D7_1003500 | organism=Plasmodium_falciparum_3D7 | gene_product=40S ribosomal protein S20e, putative | transcript_product=40S ribosomal protein S20e, putative | location=Pf3D7_10_v3:160316-160962(-) | protein_length=1	1	3	3	3	13.513	118	0	32.412	18.6	16059000	2			gene=PF3D7_0207900
PF3D7_1103100.1-p1	PF3D7_1103100.1-p1	transcript=PF3D7_1103100.1	gene=PF3D7_1103100	gene_product=60S acidic ribosomal protein P1, putative	| transcript=PF3D7_1103100.1 | gene=PF3D7_1103100 | organism=Plasmodium_falciparum_3D7 | gene_product=60S acidic ribosomal protein P1, putative | transcript_product=60S acidic ribosomal protein P1, putative | location=Pf3D7_11_v3:140048-140801(-) | protei	1	3	3	3	13.014	118	0	194.87	55.1	12210000	1			gene=PF3D7_0208000
PF3D7_1242700.1-p1	PF3D7_1242700.1-p1	transcript=PF3D7_1242700.1	gene=PF3D7_1242700	gene_product=40S ribosomal protein S17, putative	| transcript=PF3D7_1242700.1 | gene=PF3D7_1242700 | organism=Plasmodium_falciparum_3D7 | gene_product=40S ribosomal protein S17, putative | transcript_product=40S ribosomal protein S17, putative | location=Pf3D7_12_v3:1803653-1804483(+) | protein_length=1	1	3	3	3	16.067	137	0	51.792	23.4	8596100	2			gene=PF3D7_0210600
PF3D7_0714000.1-p1	PF3D7_0714000.1-p1	transcript=PF3D7_0714000.1	gene=PF3D7_0714000	gene_product=histone H2B variant	| transcript=PF3D7_0714000.1 | gene=PF3D7_0714000 | organism=Plasmodium_falciparum_3D7 | gene_product=histone H2B variant | transcript_product=histone H2B variant | location=Pf3D7_07_v3:643101-643472(-) | protein_length=123 | sequence_SO=chromosome | SO=p	1	3	2	2	13.763	123	0	45.362	18.7	5328800	1			gene=PF3D7_0210800
PF3D7_0705700.1-p1	PF3D7_0705700.1-p1	transcript=PF3D7_0705700.1	gene=PF3D7_0705700	gene_product=40S ribosomal protein S29, putative	| transcript=PF3D7_0705700.1 | gene=PF3D7_0705700 | organism=Plasmodium_falciparum_3D7 | gene_product=40S ribosomal protein S29, putative | transcript_product=40S ribosomal protein S29, putative | location=Pf3D7_07_v3:285472-286166(-) | protein_length=54	1	2	2	2	6.4156	54	0	13.528	29.6	13469000	2			gene=PF3D7_0211400
PF3D7_1460300.1-p1	PF3D7_1460300.1-p1	transcript=PF3D7_1460300.1	gene=PF3D7_1460300	gene_product=60S ribosomal protein L29, putative	| transcript=PF3D7_1460300.1 | gene=PF3D7_1460300 | organism=Plasmodium_falciparum_3D7 | gene_product=60S ribosomal protein L29, putative | transcript_product=60S ribosomal protein L29, putative | location=Pf3D7_14_v3:2459214-2459964(-) | protein_length=6	1	2	2	2	8.0144	67	0	11.475	13.4	9009200	2			gene=PF3D7_0212000
PF3D7_0219200.1-p1	PF3D7_0219200.1-p1	transcript=PF3D7_0219200.1	gene=PF3D7_0219200	gene_product=40S ribosomal protein S30	| transcript=PF3D7_0219200.1 | gene=PF3D7_0219200 | organism=Plasmodium_falciparum_3D7 | gene_product=40S ribosomal protein S30 | transcript_product=40S ribosomal protein S30 | location=Pf3D7_02_v3:772316-772690(+) | protein_length=58 | sequence_SO=chromo	1	2	2	2	6.4876	58	0	11.323	27.6	7997600	2			gene=PF3D7_0212000
PF3D7_1323400.1-p1	PF3D7_1323400.1-p1	transcript=PF3D7_1323400.1	gene=PF3D7_1323400	gene_product=60S ribosomal protein L23	| transcript=PF3D7_1323400.1 | gene=PF3D7_1323400 | organism=Plasmodium_falciparum_3D7 | gene_product=60S ribosomal protein L23 | transcript_product=60S ribosomal protein L23 | location=Pf3D7_13_v3:971847-973036(-) | protein_length=190 | sequence_SO=chrom	1	2	2	2	22.092	190	0	48.529	17.9	7874100	3			gene=PF3D7_0212600
PF3D7_1317800.1-p1	PF3D7_1317800.1-p1	transcript=PF3D7_1317800.1	gene=PF3D7_1317800	gene_product=40S ribosomal protein S19	| transcript=PF3D7_1317800.1 | gene=PF3D7_1317800 | organism=Plasmodium_falciparum_3D7 | gene_product=40S ribosomal protein S19 | transcript_product=40S ribosomal protein S19 | location=Pf3D7_13_v3:740527-741454(+) | protein_length=145 | sequence_SO=chrom	1	2	2	2	16.763	145	0	63.038	17.2	5819800	2			gene=PF3D7_0214900
PF3D7_1341200.1-p1	PF3D7_1341200.1-p1	transcript=PF3D7_1341200.1	gene=PF3D7_1341200	gene_product=60S ribosomal protein L18, putative	| transcript=PF3D7_1341200.1 | gene=PF3D7_1341200 | organism=Plasmodium_falciparum_3D7 | gene_product=60S ribosomal protein L18, putative | transcript_product=60S ribosomal protein L18, putative | location=Pf3D7_13_v3:1633860-1634530(-) | protein_length=1	1	2	2	2	21.746	184	0	114.49	14.7	5386500	1			gene=PF3D7_0214900
PF3D7_0516900.1-p1	PF3D7_0516900.1-p1	transcript=PF3D7_0516900.1	gene=PF3D7_0516900	gene_product=60S ribosomal protein L2	| transcript=PF3D7_0516900.1 | gene=PF3D7_0516900 | organism=Plasmodium_falciparum_3D7 | gene_product=60S ribosomal protein L2 | transcript_product=60S ribosomal protein L2 | location=Pf3D7_05_v3:712762-713772(-) | protein_length=260 | sequence_SO=chromos	1	2	2	2	27.999	260	0	159.3	7.7	5211400	1			gene=PF3D7_0214900
PF3D7_0719600.1-p1	PF3D7_0719600.1-p1	transcript=PF3D7_0719600.1	gene=PF3D7_0719600	gene_product=60S ribosomal protein L11a, putative	| transcript=PF3D7_0719600.1 | gene=PF3D7_0719600 | organism=Plasmodium_falciparum_3D7 | gene_product=60S ribosomal protein L11a, putative | transcript_product=60S ribosomal protein L11a, putative | location=Pf3D7_07_v3:858742-859492(-) | protein_length=1	1	2	2	2	20.227	173	0	49.775	15.6	5175900	1			gene=PF3D7_0214900
PF3D7_0814200.1-p1	PF3D7_0814200.1-p1	transcript=PF3D7_0814200.1	gene=PF3D7_0814200	gene_product=DNA/RNA-binding protein Alba 1	| transcript=PF3D7_0814200.1 | gene=PF3D7_0814200 | organism=Plasmodium_falciparum_3D7 | gene_product=DNA/RNA-binding protein Alba 1 | transcript_product=DNA/RNA-binding protein Alba 1 | location=Pf3D7_08_v3:687340-688086(+) | protein_length=248 | sequenc	1	2	2	2	27.258	248	0	25.182	8.1	4965900	1			gene=PF3D7_0215000
PF3D7_1130200.1-p1	PF3D7_1130200.1-p1	transcript=PF3D7_1130200.1	gene=PF3D7_1130200	gene_product=60S ribosomal protein P0	| transcript=PF3D7_1130200.1 | gene=PF3D7_1130200 | organism=Plasmodium_falciparum_3D7 | gene_product=60S ribosomal protein P0 | transcript_product=60S ribosomal protein P0 | location=Pf3D7_11_v3:1165221-1166171(+) | protein_length=316 | sequence_SO=chrom	1	2	2	2	34.967	316	0	177.73	9.8	4632300	1			gene=PF3D7_0215900
PF3D7_1358800.1-p1	PF3D7_1358800.1-p1	transcript=PF3D7_1358800.1	gene=PF3D7_1358800	gene_product=40S ribosomal protein S15	| transcript=PF3D7_1358800.1 | gene=PF3D7_1358800 | organism=Plasmodium_falciparum_3D7 | gene_product=40S ribosomal protein S15 | transcript_product=40S ribosomal protein S15 | location=Pf3D7_13_v3:2331074-2331529(+) | protein_length=151 | sequence_SO=chr	1	2	2	2	17.25	151	0	46.665	19.2	3963400	1			gene=PF3D7_0215900
PF3D7_1351400.1-p1	PF3D7_1351400.1-p1	transcript=PF3D7_1351400.1	gene=PF3D7_1351400	gene_product=60S ribosomal protein L17, putative	| transcript=PF3D7_1351400.1 | gene=PF3D7_1351400 | organism=Plasmodium_falciparum_3D7 | gene_product=60S ribosomal protein L17, putative | transcript_product=60S ribosomal protein L17, putative | location=Pf3D7_13_v3:2052108-2053384(+) | protein_length=2	1	2	2	2	23.414	203	0	108.02	11.8	3678000	1			gene=PF3D7_0215900
PF3D7_1414300.1-p1	PF3D7_1414300.1-p1	transcript=PF3D7_1414300.1	gene=PF3D7_1414300	gene_product=60S ribosomal protein L10, putative	| transcript=PF3D7_1414300.1 | gene=PF3D7_1414300 | organism=Plasmodium_falciparum_3D7 | gene_product=60S ribosomal protein L10, putative | transcript_product=60S ribosomal protein L10, putative | location=Pf3D7_14_v3:570802-571461(+) | protein_length=219	1	2	2	2	25.216	219	0	81.151	8.7	877310	1			gene=PF3D7_0220400
PF3D7_0110600.1-p1	PF3D7_0110600.1-p1	transcript=PF3D7_0110600.1	gene=PF3D7_0110600	gene_product=phosphatidylinositol-4-phosphate 5-kinase	| transcript=PF3D7_0110600.1 | gene=PF3D7_0110600 | organism=Plasmodium_falciparum_3D7 | gene_product=phosphatidylinositol-4-phosphate 5-kinase | transcript_product=phosphatidylinositol-4-phosphate 5-kinase | location=Pf3D7_01_v3:405739-412169(+) | protei	1	1	1	1	200.04	1710	0.0044053	7.1462	0.5	6211300	1			gene=PF3D7_0220400
PF3D7_1338200.1-p1	PF3D7_1338200.1-p1	transcript=PF3D7_1338200.1	gene=PF3D7_1338200	gene_product=60S ribosomal protein L6-2, putative	| transcript=PF3D7_1338200.1 | gene=PF3D7_1338200 | organism=Plasmodium_falciparum_3D7 | gene_product=60S ribosomal protein L6-2, putative | transcript_product=60S ribosomal protein L6-2, putative | location=Pf3D7_13_v3:1545070-1545735(-) | protein_length	1	1	1	1	25.532	221	0	132.21	5.4	4880400	2			gene=PF3D7_0221000
PF3D7_1468700.1-p1	PF3D7_1468700.1-p1	transcript=PF3D7_1468700.1	gene=PF3D7_1468700	gene_product=eukaryotic initiation factor 4A	| transcript=PF3D7_1468700.1 | gene=PF3D7_1468700 | organism=Plasmodium_falciparum_3D7 | gene_product=eukaryotic initiation factor 4A | transcript_product=eukaryotic initiation factor 4A | location=Pf3D7_14_v3:2825370-2826918(+) | protein_length=398 | seq	1	1	1	1	45.31	398	0	40.117	2.5	3979000	1			gene=PF3D7_0221000
PF3D7_0507100.1-p1	PF3D7_0507100.1-p1	transcript=PF3D7_0507100.1	gene=PF3D7_0507100	gene_product=60S ribosomal protein L4	| transcript=PF3D7_0507100.1 | gene=PF3D7_0507100 | organism=Plasmodium_falciparum_3D7 | gene_product=60S ribosomal protein L4 | transcript_product=60S ribosomal protein L4 | location=Pf3D7_05_v3:294668-295903(-) | protein_length=411 | sequence_SO=chromos	1	1	1	1	46.211	411	0	181.97	3.6	2584500	1			gene=PF3D7_0221200
PF3D7_0525800.1-p1	PF3D7_0525800.1-p1	transcript=PF3D7_0525800.1	gene=PF3D7_0525800	gene_product=inner membrane complex protein 1g, putative	| transcript=PF3D7_0525800.1 | gene=PF3D7_0525800 | organism=Plasmodium_falciparum_3D7 | gene_product=inner membrane complex protein 1g, putative | transcript_product=inner membrane complex protein 1g, putative | location=Pf3D7_05_v3:1071247-1072149(+) |	1	1	1	1	34.34	300	0.004065	6.2875	3	1775600	1			gene=PF3D7_0221400
PF3D7_1343000.1-p1	PF3D7_1343000.1-p1	transcript=PF3D7_1343000.1	gene=PF3D7_1343000	gene_product=phosphoethanolamine N-methyltransferase	| transcript=PF3D7_1343000.1 | gene=PF3D7_1343000 | organism=Plasmodium_falciparum_3D7 | gene_product=phosphoethanolamine N-methyltransferase | transcript_product=phosphoethanolamine N-methyltransferase | location=Pf3D7_13_v3:1696894-1698113(+) | protein_	1	1	1	1	31.043	266	0	19.023	4.1	1499700	1			gene=PF3D7_0221400
PF3D7_0515000.1-p1	PF3D7_0515000.1-p1	transcript=PF3D7_0515000.1	gene=PF3D7_0515000	gene_product=pre-mRNA-splicing factor CWC2, putative	| transcript=PF3D7_0515000.1 | gene=PF3D7_0515000 | organism=Plasmodium_falciparum_3D7 | gene_product=pre-mRNA-splicing factor CWC2, putative | transcript_product=pre-mRNA-splicing factor CWC2, putative | location=Pf3D7_05_v3:620810-623356(-) | protein_le	1	1	1	1	98.381	848	0.003937	6.1479	1.1	968100	1			gene=PF3D7_0221700
																			gene=PF3D7_0222000
																			gene=PF3D7_0222200
																			gene=PF3D7_0222700
																			gene=PF3D7_0222800
																			gene=PF3D7_0223200
																			gene=PF3D7_0300500
																			gene=PF3D7_0300500
																			gene=PF3D7_0300800
																			gene=PF3D7_0300900
																			gene=PF3D7_0301300
																			gene=PF3D7_0302200
																			gene=PF3D7_0302200
																			gene=PF3D7_0302500
																			gene=PF3D7_0100500
																			gene=PF3D7_0100500
																			gene=PF3D7_0100600
																			gene=PF3D7_0100600
																			gene=PF3D7_0100600
																			gene=PF3D7_0100900
																			gene=PF3D7_0100900
																			gene=PF3D7_0100900
																			gene=PF3D7_0101000
																			gene=PF3D7_0101000
																			gene=PF3D7_0101100
																			gene=PF3D7_0101100
																			gene=PF3D7_0101100
																			gene=PF3D7_0101200
																			gene=PF3D7_0101200
																			gene=PF3D7_0101200
																			gene=PF3D7_0101300
																			gene=PF3D7_0101300
																			gene=PF3D7_0101300
																			gene=PF3D7_0101400
																			gene=PF3D7_0101800
																			gene=PF3D7_0101800
																			gene=PF3D7_0101800
																			gene=PF3D7_0101900
																			gene=PF3D7_0101900
																			gene=PF3D7_0101900
																			gene=PF3D7_0102300
																			gene=PF3D7_0102300
																			gene=PF3D7_0102300
																			gene=PF3D7_0102500
																			gene=PF3D7_0102500
																			gene=PF3D7_0102500
																			gene=PF3D7_0102500
																			gene=PF3D7_0102500
																			gene=PF3D7_0102500
																			gene=PF3D7_0102500
																			gene=PF3D7_0102600
																			gene=PF3D7_0102600
																			gene=PF3D7_0102600
																			gene=PF3D7_0102600
																			gene=PF3D7_0102700
																			gene=PF3D7_0102700
																			gene=PF3D7_0102700
																			gene=PF3D7_0103200
																			gene=PF3D7_0103200
																			gene=PF3D7_0103200
																			gene=PF3D7_0103600
																			gene=PF3D7_0103600
																			gene=PF3D7_0103600
																			gene=PF3D7_0103600
																			gene=PF3D7_0103600
																			gene=PF3D7_0103900
																			gene=PF3D7_0104000
																			gene=PF3D7_0104000
																			gene=PF3D7_0104000
																			gene=PF3D7_0104000
																			gene=PF3D7_0104000
																			gene=PF3D7_0104200
																			gene=PF3D7_0104500
																			gene=PF3D7_0104700
																			gene=PF3D7_0105400
																			gene=PF3D7_0105400
																			gene=PF3D7_0105400
																			gene=PF3D7_0105400
																			gene=PF3D7_0106600
																			gene=PF3D7_0107300
																			gene=PF3D7_0107300
																			gene=PF3D7_0107700
																			gene=PF3D7_0107900
																			gene=PF3D7_0108700
																			gene=PF3D7_0108700
																			gene=PF3D7_0108700
																			gene=PF3D7_0108700
																			gene=PF3D7_0108700
																			gene=PF3D7_0108700
																			gene=PF3D7_0109100
																			gene=PF3D7_0109100
																			gene=PF3D7_0109100
																			gene=PF3D7_0109850
																			gene=PF3D7_0109850
																			gene=PF3D7_0109850
																			gene=PF3D7_0109850
																			gene=PF3D7_0109850
																			gene=PF3D7_0109850
																			gene=PF3D7_0109850
																			gene=PF3D7_0109850
																			gene=PF3D7_0109850
																			gene=PF3D7_0109850
																			gene=PF3D7_0109850
																			gene=PF3D7_0109850
																			gene=PF3D7_0109850
																			gene=PF3D7_0109850
																			gene=PF3D7_0109850
																			gene=PF3D7_0109850
																			gene=PF3D7_0109850
																			gene=PF3D7_0109850
																			gene=PF3D7_0109850
																			gene=PF3D7_0109850
																			gene=PF3D7_0109850
																			gene=PF3D7_0109850
																			gene=PF3D7_0109850
																			gene=PF3D7_0110000
																			gene=PF3D7_0111500
																			gene=PF3D7_0111500
																			gene=PF3D7_0111500
																			gene=PF3D7_0111500
																			gene=PF3D7_0111500
																			gene=PF3D7_0111500
																			gene=PF3D7_0111500
																			gene=PF3D7_0111500
																			gene=PF3D7_0111500
																			gene=PF3D7_0112000
																			gene=PF3D7_0112000
																			gene=PF3D7_0112000
																			gene=PF3D7_0112000
																			gene=PF3D7_0112000
																			gene=PF3D7_0112100
																			gene=PF3D7_0112800
																			gene=PF3D7_0112800
																			gene=PF3D7_0112900
																			gene=PF3D7_0113000
																			gene=PF3D7_0113000
																			gene=PF3D7_0113000
																			gene=PF3D7_0113300
																			gene=PF3D7_0113300
																			gene=PF3D7_0113700
																			gene=PF3D7_0113700
																			gene=PF3D7_0113700
																			gene=PF3D7_0113700
																			gene=PF3D7_0113700
																			gene=PF3D7_0113700
																			gene=PF3D7_0113700
																			gene=PF3D7_0113900
																			gene=PF3D7_0113900
																			gene=PF3D7_0114100
																			gene=PF3D7_0114100
																			gene=PF3D7_0114200
																			gene=PF3D7_0114200
																			gene=PF3D7_0114200
																			gene=PF3D7_0114300
																			gene=PF3D7_0114300
																			gene=PF3D7_0114300
																			gene=PF3D7_0114500
																			gene=PF3D7_0114500
																			gene=PF3D7_0114500
																			gene=PF3D7_0114600
																			gene=PF3D7_0114600
																			gene=PF3D7_0114600
																			gene=PF3D7_0114600
																			gene=PF3D7_0114600
																			gene=PF3D7_0114600
																			gene=PF3D7_0114600
																			gene=PF3D7_0114600
																			gene=PF3D7_0114700
																			gene=PF3D7_0114700
																			gene=PF3D7_0114700
																			gene=PF3D7_0114800
																			gene=PF3D7_0114800
																			gene=PF3D7_0114800
																			gene=PF3D7_0114900
																			gene=PF3D7_0114900
																			gene=PF3D7_0114900
																			gene=PF3D7_0114900
																			gene=PF3D7_0114900
																			gene=PF3D7_0115100
																			gene=PF3D7_0115100
																			gene=PF3D7_0115100
																			gene=PF3D7_0115300
																			gene=PF3D7_0115300
																			gene=PF3D7_0115300
																			gene=PF3D7_0115400
																			gene=PF3D7_0115400
																			gene=PF3D7_0200200
																			gene=PF3D7_0200400
																			gene=PF3D7_0200400
																			gene=PF3D7_0200400
																			gene=PF3D7_0200600
																			gene=PF3D7_0201000
																			gene=PF3D7_0201000
																			gene=PF3D7_0201000
																			gene=PF3D7_0201200
																			gene=PF3D7_0201300
																			gene=PF3D7_0201300
																			gene=PF3D7_0201300
																			gene=PF3D7_0201400
																			gene=PF3D7_0201400
																			gene=PF3D7_0201400
																			gene=PF3D7_0201500
																			gene=PF3D7_0201500
																			gene=PF3D7_0201800
																			gene=PF3D7_0201800
																			gene=PF3D7_0201800
																			gene=PF3D7_0201800
																			gene=PF3D7_0201800
																			gene=PF3D7_0201800
																			gene=PF3D7_0201800
																			gene=PF3D7_0201900
																			gene=PF3D7_0202000
																			gene=PF3D7_0202000
																			gene=PF3D7_0202500
																			gene=PF3D7_0203900
																			gene=PF3D7_0204100
																			gene=PF3D7_0204200
																			gene=PF3D7_0204200
																			gene=PF3D7_0204200
																			gene=PF3D7_0204200
																			gene=PF3D7_0204200
																			gene=PF3D7_0204200
																			gene=PF3D7_0204200
																			gene=PF3D7_0204200
																			gene=PF3D7_0204600
																			gene=PF3D7_0206100
																			gene=PF3D7_0206100
																			gene=PF3D7_0206100
																			gene=PF3D7_0206100
																			gene=PF3D7_0206100
																			gene=PF3D7_0206900
																			gene=PF3D7_0206900
																			gene=PF3D7_0206900
																			gene=PF3D7_0206900
																			gene=PF3D7_0206900
																			gene=PF3D7_0206900
																			gene=PF3D7_0207400
																			gene=PF3D7_0207400
																			gene=PF3D7_0207400
																			gene=PF3D7_0207400
																			gene=PF3D7_0207400
																			gene=PF3D7_0207500
																			gene=PF3D7_0207500
																			gene=PF3D7_0207500
																			gene=PF3D7_0207500
																			gene=PF3D7_0207500
																			gene=PF3D7_0207500
																			gene=PF3D7_0207600
																			gene=PF3D7_0207600
																			gene=PF3D7_0207600
																			gene=PF3D7_0207600
																			gene=PF3D7_0207600
																			gene=PF3D7_0207600
																			gene=PF3D7_0207600
																			gene=PF3D7_0207700
																			gene=PF3D7_0207700
																			gene=PF3D7_0207700
																			gene=PF3D7_0207700
																			gene=PF3D7_0207700
																			gene=PF3D7_0207700
																			gene=PF3D7_0207800
																			gene=PF3D7_0207800
																			gene=PF3D7_0207800
																			gene=PF3D7_0207800
																			gene=PF3D7_0207800
																			gene=PF3D7_0207800
																			gene=PF3D7_0207800
																			gene=PF3D7_0207900
																			gene=PF3D7_0207900
																			gene=PF3D7_0207900
																			gene=PF3D7_0207900
																			gene=PF3D7_0207900
																			gene=PF3D7_0208000
																			gene=PF3D7_0208000
																			gene=PF3D7_0208000
																			gene=PF3D7_0208000
																			gene=PF3D7_0208000
																			gene=PF3D7_0208000
																			gene=PF3D7_0208500
																			gene=PF3D7_0208500
																			gene=PF3D7_0208500
																			gene=PF3D7_0208500
																			gene=PF3D7_0208500
																			gene=PF3D7_0208800
																			gene=PF3D7_0208900
																			gene=PF3D7_0209000
																			gene=PF3D7_0209300
																			gene=PF3D7_0209300
																			gene=PF3D7_0209300
																			gene=PF3D7_0210300
																			gene=PF3D7_0210300
																			gene=PF3D7_0210300
																			gene=PF3D7_0210600
																			gene=PF3D7_0210600
																			gene=PF3D7_0210600
																			gene=PF3D7_0210600
																			gene=PF3D7_0210600
																			gene=PF3D7_0210600
																			gene=PF3D7_0210600
																			gene=PF3D7_0210600
																			gene=PF3D7_0211400
																			gene=PF3D7_0211400
																			gene=PF3D7_0211400
																			gene=PF3D7_0211400
																			gene=PF3D7_0211400
																			gene=PF3D7_0211400
																			gene=PF3D7_0211400
																			gene=PF3D7_0211400
																			gene=PF3D7_0211400
																			gene=PF3D7_0211400
																			gene=PF3D7_0211400
																			gene=PF3D7_0211400
																			gene=PF3D7_0211400
																			gene=PF3D7_0211400
																			gene=PF3D7_0211600
																			gene=PF3D7_0211900
																			gene=PF3D7_0211900
																			gene=PF3D7_0211900
																			gene=PF3D7_0211900
																			gene=PF3D7_0211900
																			gene=PF3D7_0212000
																			gene=PF3D7_0212000
																			gene=PF3D7_0212000
																			gene=PF3D7_0212600
																			gene=PF3D7_0212600
																			gene=PF3D7_0214900
																			gene=PF3D7_0214900
																			gene=PF3D7_0214900
																			gene=PF3D7_0214900
																			gene=PF3D7_0214900
																			gene=PF3D7_0214900
																			gene=PF3D7_0214900
																			gene=PF3D7_0214900
																			gene=PF3D7_0214900
																			gene=PF3D7_0214900
																			gene=PF3D7_0214900
																			gene=PF3D7_0214900
																			gene=PF3D7_0214900
																			gene=PF3D7_0214900
																			gene=PF3D7_0214900
																			gene=PF3D7_0214900
																			gene=PF3D7_0214900
																			gene=PF3D7_0214900
																			gene=PF3D7_0214900
																			gene=PF3D7_0214900
																			gene=PF3D7_0214900
																			gene=PF3D7_0214900
																			gene=PF3D7_0214900
																			gene=PF3D7_0214900
																			gene=PF3D7_0214900
																			gene=PF3D7_0215300
																			gene=PF3D7_0215900
																			gene=PF3D7_0215900
																			gene=PF3D7_0215900
																			gene=PF3D7_0215900
																			gene=PF3D7_0215900
																			gene=PF3D7_0215900
																			gene=PF3D7_0215900
																			gene=PF3D7_0215900
																			gene=PF3D7_0215900
																			gene=PF3D7_0215900
																			gene=PF3D7_0215900
																			gene=PF3D7_0215900
																			gene=PF3D7_0215900
																			gene=PF3D7_0215900
																			gene=PF3D7_0215900
																			gene=PF3D7_0215900
																			gene=PF3D7_0216600
																			gene=PF3D7_0216800
																			gene=PF3D7_0217000
																			gene=PF3D7_0217000
																			gene=PF3D7_0217000
																			gene=PF3D7_0217000
																			gene=PF3D7_0217000
																			gene=PF3D7_0217000
																			gene=PF3D7_0217000
																			gene=PF3D7_0218300
																			gene=PF3D7_0218300
																			gene=PF3D7_0218300
																			gene=PF3D7_0218300
																			gene=PF3D7_0218300
																			gene=PF3D7_0218300
																			gene=PF3D7_0218300
																			gene=PF3D7_0220200
																			gene=PF3D7_0220200
																			gene=PF3D7_0220200
																			gene=PF3D7_0220300
																			gene=PF3D7_0220300
																			gene=PF3D7_0220300
																			gene=PF3D7_0220400
																			gene=PF3D7_0220400
																			gene=PF3D7_0220400
																			gene=PF3D7_0220500
																			gene=PF3D7_0220500
																			gene=PF3D7_0220500
																			gene=PF3D7_0220800
																			gene=PF3D7_0220800
																			gene=PF3D7_0220800
																			gene=PF3D7_0220800
																			gene=PF3D7_0220800
																			gene=PF3D7_0220800
																			gene=PF3D7_0220800
																			gene=PF3D7_0220800
																			gene=PF3D7_0220800
																			gene=PF3D7_0220800
																			gene=PF3D7_0220800
																			gene=PF3D7_0220800
																			gene=PF3D7_0220800
																			gene=PF3D7_0220800
																			gene=PF3D7_0220800
																			gene=PF3D7_0220800
																			gene=PF3D7_0220800
																			gene=PF3D7_0221000
																			gene=PF3D7_0221200
																			gene=PF3D7_0221200
																			gene=PF3D7_0221400
																			gene=PF3D7_0221500
																			gene=PF3D7_0221500
																			gene=PF3D7_0221500
																			gene=PF3D7_0221500
																			gene=PF3D7_0221500
																			gene=PF3D7_0221700
																			gene=PF3D7_0221700
																			gene=PF3D7_0222100
																			gene=PF3D7_0222100
																			gene=PF3D7_0222100
																			gene=PF3D7_0222200
																			gene=PF3D7_0222200
																			gene=PF3D7_0222400
																			gene=PF3D7_0222400
																			gene=PF3D7_0222400
																			gene=PF3D7_0222500
																			gene=PF3D7_0222500
																			gene=PF3D7_0222500
																			gene=PF3D7_0222700
																			gene=PF3D7_0222700
																			gene=PF3D7_0222800
																			gene=PF3D7_0222800
																			gene=PF3D7_0223200
																			gene=PF3D7_0223200
																			gene=PF3D7_0223300
																			gene=PF3D7_0223300
																			gene=PF3D7_0223300
																			gene=PF3D7_0300400
																			gene=PF3D7_0300400
																			gene=PF3D7_0300400
																			gene=PF3D7_0300500
																			gene=PF3D7_0300700
																			gene=PF3D7_0300700
																			gene=PF3D7_0300700
																			gene=PF3D7_0300800
																			gene=PF3D7_0300800
																			gene=PF3D7_0300900
																			gene=PF3D7_0300900
																			gene=PF3D7_0301000
																			gene=PF3D7_0301300
																			gene=PF3D7_0301300
																			gene=PF3D7_0301400
																			gene=PF3D7_0301400
																			gene=PF3D7_0301400
																			gene=PF3D7_0302200
																			gene=PF3D7_0302200
																			gene=PF3D7_0302200
																			gene=PF3D7_0302200
																			gene=PF3D7_0302200
																			gene=PF3D7_0302200
																			gene=PF3D7_0302200
																			gene=PF3D7_0302200
																			gene=PF3D7_0302200
																			gene=PF3D7_0302200
																			gene=PF3D7_0302200
																			gene=PF3D7_0302200
																			gene=PF3D7_0302200
																			gene=PF3D7_0302200
																			gene=PF3D7_0302200
																			gene=PF3D7_0302500
																			gene=PF3D7_0302500
																			gene=PF3D7_0302500
																			gene=PF3D7_0302500
																			gene=PF3D7_0302500
																			gene=PF3D7_0302500
																			gene=PF3D7_0302500
																			gene=PF3D7_0302500
																			gene=PF3D7_0302500
																			gene=PF3D7_0302500
																			gene=PF3D7_0302500
																			gene=PF3D7_0302500
																			gene=PF3D7_0302500
																			gene=PF3D7_0302500
																			gene=PF3D7_0302500
																			gene=PF3D7_0302500
																			gene=PF3D7_0302600
																			gene=PF3D7_0303900
																			gene=PF3D7_0303900
																			gene=PF3D7_0303900
																			gene=PF3D7_0303900
																			gene=PF3D7_0303900
																			gene=PF3D7_0304600
																			gene=PF3D7_0304700
																			gene=PF3D7_0304700
																			gene=PF3D7_0304700
																			gene=PF3D7_0304700
																			gene=PF3D7_0304700
																			gene=PF3D7_0305000
																			gene=PF3D7_0305000
																			gene=PF3D7_0305000
																			gene=PF3D7_0306700
																			gene=PF3D7_0306700
																			gene=PF3D7_0306700
																			gene=PF3D7_0306700
																			gene=PF3D7_0306700
																			gene=PF3D7_0306700
																			gene=PF3D7_0306700
																			gene=PF3D7_0307400
																			gene=PF3D7_0307800
																			gene=PF3D7_0309100
																			gene=PF3D7_0309100
																			gene=PF3D7_0309100
																			gene=PF3D7_0309100
																			gene=PF3D7_0309100
																			gene=PF3D7_0309100
																			gene=PF3D7_0309100
																			gene=PF3D7_0309100
																			gene=PF3D7_0309100
																			gene=PF3D7_0310000
																			gene=PF3D7_0310000
																			gene=PF3D7_0310000
																			gene=PF3D7_0310000
																			gene=PF3D7_0310000
																			gene=PF3D7_0310400
																			gene=PF3D7_0310800
																			gene=PF3D7_0311200
																			gene=PF3D7_0311200
																			gene=PF3D7_0311200
																			gene=PF3D7_0311600
																			gene=PF3D7_0311600
																			gene=PF3D7_0311600
																			gene=PF3D7_0311600
																			gene=PF3D7_0311600
																			gene=PF3D7_0311600
																			gene=PF3D7_0311600
																			gene=PF3D7_0311600
																			gene=PF3D7_0311600
																			gene=PF3D7_0311700
																			gene=PF3D7_0311700
																			gene=PF3D7_0311700
																			gene=PF3D7_0311700
																			gene=PF3D7_0311700
																			gene=PF3D7_0311700
																			gene=PF3D7_0311700
																			gene=PF3D7_0311700
																			gene=PF3D7_0311700
																			gene=PF3D7_0311700
																			gene=PF3D7_0311700
																			gene=PF3D7_0311700
																			gene=PF3D7_0311700
																			gene=PF3D7_0311700
																			gene=PF3D7_0311700
																			gene=PF3D7_0311700
																			gene=PF3D7_0311700
																			gene=PF3D7_0311700
																			gene=PF3D7_0311700
																			gene=PF3D7_0311700
																			gene=PF3D7_0311700
																			gene=PF3D7_0311700
																			gene=PF3D7_0311700
																			gene=PF3D7_0311700
																			gene=PF3D7_0311700
																			gene=PF3D7_0311700
																			gene=PF3D7_0311700
																			gene=PF3D7_0311700
																			gene=PF3D7_0311700
																			gene=PF3D7_0313100
																			gene=PF3D7_0313100
																			gene=PF3D7_0313100
																			gene=PF3D7_0313100
																			gene=PF3D7_0313100
																			gene=PF3D7_0313100
																			gene=PF3D7_0313100
																			gene=PF3D7_0313300
																			gene=PF3D7_0313300
																			gene=PF3D7_0313300
																			gene=PF3D7_0313300
																			gene=PF3D7_0313300
																			gene=PF3D7_0313300
																			gene=PF3D7_0313300
																			gene=PF3D7_0313300
																			gene=PF3D7_0313300
																			gene=PF3D7_0313700
																			gene=PF3D7_0313700
																			gene=PF3D7_0313700
																			gene=PF3D7_0313700
																			gene=PF3D7_0313700
																			gene=PF3D7_0313700
																			gene=PF3D7_0313700
																			gene=PF3D7_0313700
																			gene=PF3D7_0313700
																			gene=PF3D7_0313700
																			gene=PF3D7_0313700
																			gene=PF3D7_0313700
																			gene=PF3D7_0313700
																			gene=PF3D7_0313700
																			gene=PF3D7_0313700
																			gene=PF3D7_0313700
																			gene=PF3D7_0313700
																			gene=PF3D7_0313700
																			gene=PF3D7_0313700
																			gene=PF3D7_0313700
																			gene=PF3D7_0313700
																			gene=PF3D7_0313700
																			gene=PF3D7_0313700
																			gene=PF3D7_0313700
																			gene=PF3D7_0313700
																			gene=PF3D7_0313700
																			gene=PF3D7_0313700
																			gene=PF3D7_0313700
																			gene=PF3D7_0313700
																			gene=PF3D7_0313700
																			gene=PF3D7_0313700
																			gene=PF3D7_0313700
																			gene=PF3D7_0313700
																			gene=PF3D7_0313700
																			gene=PF3D7_0313700
																			gene=PF3D7_0313800
																			gene=PF3D7_0313800
																			gene=PF3D7_0313800
																			gene=PF3D7_0313800
																			gene=PF3D7_0313800
																			gene=PF3D7_0313800
																			gene=PF3D7_0313800
																			gene=PF3D7_0313800
																			gene=PF3D7_0313800
																			gene=PF3D7_0313800
																			gene=PF3D7_0313800
																			gene=PF3D7_0313800
																			gene=PF3D7_0313800
																			gene=PF3D7_0313900
																			gene=PF3D7_0314000
																			gene=PF3D7_0314000
																			gene=PF3D7_0314000
																			gene=PF3D7_0314000
																			gene=PF3D7_0314000
																			gene=PF3D7_0314000
																			gene=PF3D7_0314000
																			gene=PF3D7_0314000
																			gene=PF3D7_0314000
																			gene=PF3D7_0314000
																			gene=PF3D7_0314000
																			gene=PF3D7_0314000
																			gene=PF3D7_0314000
																			gene=PF3D7_0314300
																			gene=PF3D7_0315200
																			gene=PF3D7_0315400
																			gene=PF3D7_0315900
																			gene=PF3D7_0315900
																			gene=PF3D7_0315900
																			gene=PF3D7_0316300
																			gene=PF3D7_0316300
																			gene=PF3D7_0316300
																			gene=PF3D7_0316300
																			gene=PF3D7_0316300
																			gene=PF3D7_0316300
																			gene=PF3D7_0316300
																			gene=PF3D7_0316300
																			gene=PF3D7_0316300
																			gene=PF3D7_0316300
																			gene=PF3D7_0316400
																			gene=PF3D7_0317100
																			gene=PF3D7_0317100
																			gene=PF3D7_0317100
																			gene=PF3D7_0318000
																			gene=PF3D7_0318300
																			gene=PF3D7_0318300
																			gene=PF3D7_0318300
																			gene=PF3D7_0318300
																			gene=PF3D7_0318300
																			gene=PF3D7_0318800
																			gene=PF3D7_0318800
																			gene=PF3D7_0318800
																			gene=PF3D7_0318800
																			gene=PF3D7_0318800
																			gene=PF3D7_0318800
																			gene=PF3D7_0318800
																			gene=PF3D7_0318900
																			gene=PF3D7_0318900
																			gene=PF3D7_0318900
																			gene=PF3D7_0318900
																			gene=PF3D7_0318900
																			gene=PF3D7_0319200
																			gene=PF3D7_0320200
																			gene=PF3D7_0320400
																			gene=PF3D7_0321000
																			gene=PF3D7_0321000
																			gene=PF3D7_0321000
																			gene=PF3D7_0323400
																			gene=PF3D7_0324000
																			gene=PF3D7_0324100
																			gene=PF3D7_0324100
																			gene=PF3D7_0324100
																			gene=PF3D7_0324200
																			gene=PF3D7_0324200
																			gene=PF3D7_0324200
																			gene=PF3D7_0324300
																			gene=PF3D7_0324300
																			gene=PF3D7_0324300
																			gene=PF3D7_0324400
																			gene=PF3D7_0324400
																			gene=PF3D7_0324400
																			gene=PF3D7_0324500
																			gene=PF3D7_0324500
																			gene=PF3D7_0324500
																			gene=PF3D7_0324600
																			gene=PF3D7_0324600
																			gene=PF3D7_0324600
																			gene=PF3D7_0324800
																			gene=PF3D7_0324800
																			gene=PF3D7_0324800
																			gene=PF3D7_0400600
																			gene=PF3D7_0400600
																			gene=PF3D7_0400800
																			gene=PF3D7_0400800
																			gene=PF3D7_0400800
																			gene=PF3D7_0401000
																			gene=PF3D7_0401000
																			gene=PF3D7_0401000
																			gene=PF3D7_0401400
																			gene=PF3D7_0401400
																			gene=PF3D7_0401400
																			gene=PF3D7_0401500
																			gene=PF3D7_0401500
																			gene=PF3D7_0401500
																			gene=PF3D7_0401600
																			gene=PF3D7_0401600
																			gene=PF3D7_0401600
																			gene=PF3D7_0401600
																			gene=PF3D7_0401600
																			gene=PF3D7_0401700
																			gene=PF3D7_0401700
																			gene=PF3D7_0401700
																			gene=PF3D7_0401900
																			gene=PF3D7_0402100
																			gene=PF3D7_0402100
																			gene=PF3D7_0402100
																			gene=PF3D7_0402300
																			gene=PF3D7_0402300
																			gene=PF3D7_0402300
																			gene=PF3D7_0402500
																			gene=PF3D7_0402500
																			gene=PF3D7_0402500
																			gene=PF3D7_0402600
																			gene=PF3D7_0402600
																			gene=PF3D7_0402600
																			gene=PF3D7_0402700
																			gene=PF3D7_0402700
																			gene=PF3D7_0402700
																			gene=PF3D7_0402700
																			gene=PF3D7_0402700
																			gene=PF3D7_0402700
																			gene=PF3D7_0402700
																			gene=PF3D7_0402900
																			gene=PF3D7_0402900
																			gene=PF3D7_0402900
																			gene=PF3D7_0403300
																			gene=PF3D7_0403300
																			gene=PF3D7_0403300
																			gene=PF3D7_0403300
																			gene=PF3D7_0403300
																			gene=PF3D7_0403300
																			gene=PF3D7_0403300
																			gene=PF3D7_0403300
																			gene=PF3D7_0403300
																			gene=PF3D7_0404400
																			gene=PF3D7_0404700
																			gene=PF3D7_0404700
																			gene=PF3D7_0404700
																			gene=PF3D7_0404800
																			gene=PF3D7_0404800
																			gene=PF3D7_0404800
																			gene=PF3D7_0404900
																			gene=PF3D7_0405300
																			gene=PF3D7_0405900
																			gene=PF3D7_0405900
																			gene=PF3D7_0405900
																			gene=PF3D7_0405900
																			gene=PF3D7_0405900
																			gene=PF3D7_0405900
																			gene=PF3D7_0405900
																			gene=PF3D7_0406200
																			gene=PF3D7_0407100
																			gene=PF3D7_0407100
																			gene=PF3D7_0407100
																			gene=PF3D7_0407200
																			gene=PF3D7_0407200
																			gene=PF3D7_0407200
																			gene=PF3D7_0407200
																			gene=PF3D7_0407200
																			gene=PF3D7_0407200
																			gene=PF3D7_0407200
																			gene=PF3D7_0407200
																			gene=PF3D7_0407200
																			gene=PF3D7_0408600
																			gene=PF3D7_0408700
																			gene=PF3D7_0408700
																			gene=PF3D7_0408700
																			gene=PF3D7_0408700
																			gene=PF3D7_0408700
																			gene=PF3D7_0408700
																			gene=PF3D7_0408700
																			gene=PF3D7_0408700
																			gene=PF3D7_0408700
																			gene=PF3D7_0408700
																			gene=PF3D7_0408700
																			gene=PF3D7_0408700
																			gene=PF3D7_0408700
																			gene=PF3D7_0408700
																			gene=PF3D7_0408700
																			gene=PF3D7_0408800
																			gene=PF3D7_0408900
																			gene=PF3D7_0408900
																			gene=PF3D7_0408900
																			gene=PF3D7_0408900
																			gene=PF3D7_0408900
																			gene=PF3D7_0408900
																			gene=PF3D7_0408900
																			gene=PF3D7_0408900
																			gene=PF3D7_0408900
																			gene=PF3D7_0408900
																			gene=PF3D7_0408900
																			gene=PF3D7_0409000
																			gene=PF3D7_0409700
																			gene=PF3D7_0409700
																			gene=PF3D7_0409700
																			gene=PF3D7_0409700
																			gene=PF3D7_0409700
																			gene=PF3D7_0409700
																			gene=PF3D7_0409700
																			gene=PF3D7_0410700
																			gene=PF3D7_0411200
																			gene=PF3D7_0411700
																			gene=PF3D7_0412600
																			gene=PF3D7_0412600
																			gene=PF3D7_0412600
																			gene=PF3D7_0412600
																			gene=PF3D7_0412600
																			gene=PF3D7_0412600
																			gene=PF3D7_0412600
																			gene=PF3D7_0413200
																			gene=PF3D7_0413200
																			gene=PF3D7_0413200
																			gene=PF3D7_0413300
																			gene=PF3D7_0413300
																			gene=PF3D7_0413300
																			gene=PF3D7_0413800
																			gene=PF3D7_0414100
																			gene=PF3D7_0414100
																			gene=PF3D7_0414100
																			gene=PF3D7_0414100
																			gene=PF3D7_0414100
																			gene=PF3D7_0414100
																			gene=PF3D7_0414100
																			gene=PF3D7_0414700
																			gene=PF3D7_0415700
																			gene=PF3D7_0416100
																			gene=PF3D7_0417000
																			gene=PF3D7_0417000
																			gene=PF3D7_0417000
																			gene=PF3D7_0418800
																			gene=PF3D7_0418800
																			gene=PF3D7_0418800
																			gene=PF3D7_0418800
																			gene=PF3D7_0418800
																			gene=PF3D7_0418800
																			gene=PF3D7_0418800
																			gene=PF3D7_0418800
																			gene=PF3D7_0418800
																			gene=PF3D7_0418800
																			gene=PF3D7_0418800
																			gene=PF3D7_0418800
																			gene=PF3D7_0418800
																			gene=PF3D7_0418800
																			gene=PF3D7_0418800
																			gene=PF3D7_0418800
																			gene=PF3D7_0418800
																			gene=PF3D7_0419200
																			gene=PF3D7_0419400
																			gene=PF3D7_0419400
																			gene=PF3D7_0419400
																			gene=PF3D7_0419400
																			gene=PF3D7_0419400
																			gene=PF3D7_0419400
																			gene=PF3D7_0419400
																			gene=PF3D7_0419700
																			gene=PF3D7_0421200
																			gene=PF3D7_0421200
																			gene=PF3D7_0421200
																			gene=PF3D7_0421900
																			gene=PF3D7_0422000
																			gene=PF3D7_0422000
																			gene=PF3D7_0422000
																			gene=PF3D7_0422000
																			gene=PF3D7_0422000
																			gene=PF3D7_0422000
																			gene=PF3D7_0422000
																			gene=PF3D7_0422000
																			gene=PF3D7_0422000
																			gene=PF3D7_0422100
																			gene=PF3D7_0422800
																			gene=PF3D7_0422800
																			gene=PF3D7_0422800
																			gene=PF3D7_0422800
																			gene=PF3D7_0422800
																			gene=PF3D7_0422800
																			gene=PF3D7_0422800
																			gene=PF3D7_0422800
																			gene=PF3D7_0422800
																			gene=PF3D7_0422800
																			gene=PF3D7_0422800
																			gene=PF3D7_0422800
																			gene=PF3D7_0422800
																			gene=PF3D7_0423300
																			gene=PF3D7_0423400
																			gene=PF3D7_0423700
																			gene=PF3D7_0423800
																			gene=PF3D7_0423800
																			gene=PF3D7_0423800
																			gene=PF3D7_0424000
																			gene=PF3D7_0424000
																			gene=PF3D7_0424000
																			gene=PF3D7_0424100
																			gene=PF3D7_0424100
																			gene=PF3D7_0424100
																			gene=PF3D7_0424200
																			gene=PF3D7_0424200
																			gene=PF3D7_0424200
																			gene=PF3D7_0424300
																			gene=PF3D7_0424300
																			gene=PF3D7_0424300
																			gene=PF3D7_0424300
																			gene=PF3D7_0424300
																			gene=PF3D7_0424300
																			gene=PF3D7_0424300
																			gene=PF3D7_0424300
																			gene=PF3D7_0424300
																			gene=PF3D7_0424300
																			gene=PF3D7_0424300
																			gene=PF3D7_0425000
																			gene=PF3D7_0425000
																			gene=PF3D7_0425000
																			gene=PF3D7_0425000
																			gene=PF3D7_0425000
																			gene=PF3D7_0425000
																			gene=PF3D7_0425000
																			gene=PF3D7_0425000
																			gene=PF3D7_0425000
																			gene=PF3D7_0425000
																			gene=PF3D7_0425000
																			gene=PF3D7_0425000
																			gene=PF3D7_0425000
																			gene=PF3D7_0425100
																			gene=PF3D7_0425100
																			gene=PF3D7_0425100
																			gene=PF3D7_0425200
																			gene=PF3D7_0425200
																			gene=PF3D7_0425200
																			gene=PF3D7_0425300
																			gene=PF3D7_0425300
																			gene=PF3D7_0425300
																			gene=PF3D7_0425300
																			gene=PF3D7_0425300
																			gene=PF3D7_0425500
																			gene=PF3D7_0425500
																			gene=PF3D7_0425500
																			gene=PF3D7_0500200
																			gene=PF3D7_0500300
																			gene=PF3D7_0500300
																			gene=PF3D7_0500300
																			gene=PF3D7_0500500
																			gene=PF3D7_0500500
																			gene=PF3D7_0500500
																			gene=PF3D7_0500600
																			gene=PF3D7_0500600
																			gene=PF3D7_0500600
																			gene=PF3D7_0500600
																			gene=PF3D7_0500600
																			gene=PF3D7_0501200
																			gene=PF3D7_0501200
																			gene=PF3D7_0501200
																			gene=PF3D7_0501500
																			gene=PF3D7_0501600
																			gene=PF3D7_0502400
																			gene=PF3D7_0502500
																			gene=PF3D7_0503100
																			gene=PF3D7_0504200
																			gene=PF3D7_0504200
																			gene=PF3D7_0504200
																			gene=PF3D7_0504200
																			gene=PF3D7_0504200
																			gene=PF3D7_0504500
																			gene=PF3D7_0504500
																			gene=PF3D7_0504500
																			gene=PF3D7_0504500
																			gene=PF3D7_0504500
																			gene=PF3D7_0504500
																			gene=PF3D7_0504500
																			gene=PF3D7_0504500
																			gene=PF3D7_0504500
																			gene=PF3D7_0504500
																			gene=PF3D7_0504500
																			gene=PF3D7_0505400
																			gene=PF3D7_0505700
																			gene=PF3D7_0506400
																			gene=PF3D7_0506400
																			gene=PF3D7_0506400
																			gene=PF3D7_0506400
																			gene=PF3D7_0506400
																			gene=PF3D7_0506400
																			gene=PF3D7_0506400
																			gene=PF3D7_0506400
																			gene=PF3D7_0506400
																			gene=PF3D7_0507300
																			gene=PF3D7_0507400
																			gene=PF3D7_0507500
																			gene=PF3D7_0508000
																			gene=PF3D7_0508200
																			gene=PF3D7_0508200
																			gene=PF3D7_0508200
																			gene=PF3D7_0508200
																			gene=PF3D7_0508200
																			gene=PF3D7_0508200
																			gene=PF3D7_0508200
																			gene=PF3D7_0508800
																			gene=PF3D7_0509600
																			gene=PF3D7_0509600
																			gene=PF3D7_0509600
																			gene=PF3D7_0511100
																			gene=PF3D7_0511100
																			gene=PF3D7_0511100
																			gene=PF3D7_0511400
																			gene=PF3D7_0511600
																			gene=PF3D7_0513000
																			gene=PF3D7_0513500
																			gene=PF3D7_0513500
																			gene=PF3D7_0513500
																			gene=PF3D7_0513700
																			gene=PF3D7_0513700
																			gene=PF3D7_0513700
																			gene=PF3D7_0514200
																			gene=PF3D7_0514300
																			gene=PF3D7_0516300
																			gene=PF3D7_0516600
																			gene=PF3D7_0517100
																			gene=PF3D7_0518100
																			gene=PF3D7_0518100
																			gene=PF3D7_0518100
																			gene=PF3D7_0518800
																			gene=PF3D7_0518800
																			gene=PF3D7_0518800
																			gene=PF3D7_0518800
																			gene=PF3D7_0518800
																			gene=PF3D7_0518800
																			gene=PF3D7_0518800
																			gene=PF3D7_0518800
																			gene=PF3D7_0518800
																			gene=PF3D7_0518800
																			gene=PF3D7_0518800
																			gene=PF3D7_0518800
																			gene=PF3D7_0518800
																			gene=PF3D7_0519900
																			gene=PF3D7_0520800
																			gene=PF3D7_0521400
																			gene=PF3D7_0522500
																			gene=PF3D7_0522500
																			gene=PF3D7_0522500
																			gene=PF3D7_0522500
																			gene=PF3D7_0522500
																			gene=PF3D7_0522600
																			gene=PF3D7_0522700
																			gene=PF3D7_0522700
																			gene=PF3D7_0522700
																			gene=PF3D7_0522700
																			gene=PF3D7_0522700
																			gene=PF3D7_0522700
																			gene=PF3D7_0522700
																			gene=PF3D7_0522700
																			gene=PF3D7_0522700
																			gene=PF3D7_0525700
																			gene=PF3D7_0525700
																			gene=PF3D7_0525700
																			gene=PF3D7_0526100
																			gene=PF3D7_0526700
																			gene=PF3D7_0526900
																			gene=PF3D7_0526900
																			gene=PF3D7_0526900
																			gene=PF3D7_0526900
																			gene=PF3D7_0526900
																			gene=PF3D7_0526900
																			gene=PF3D7_0526900
																			gene=PF3D7_0528900
																			gene=PF3D7_0528900
																			gene=PF3D7_0528900
																			gene=PF3D7_0528900
																			gene=PF3D7_0528900
																			gene=PF3D7_0528900
																			gene=PF3D7_0528900
																			gene=PF3D7_0528900
																			gene=PF3D7_0528900
																			gene=PF3D7_0528900
																			gene=PF3D7_0528900
																			gene=PF3D7_0528900
																			gene=PF3D7_0528900
																			gene=PF3D7_0528900
																			gene=PF3D7_0528900
																			gene=PF3D7_0528900
																			gene=PF3D7_0528900
																			gene=PF3D7_0529000
																			gene=PF3D7_0529100
																			gene=PF3D7_0529100
																			gene=PF3D7_0529100
																			gene=PF3D7_0529300
																			gene=PF3D7_0529300
																			gene=PF3D7_0529300
																			gene=PF3D7_0530200
																			gene=PF3D7_0530300
																			gene=PF3D7_0530300
																			gene=PF3D7_0530300
																			gene=PF3D7_0530300
																			gene=PF3D7_0530300
																			gene=PF3D7_0530300
																			gene=PF3D7_0530300
																			gene=PF3D7_0530500
																			gene=PF3D7_0530500
																			gene=PF3D7_0530500
																			gene=PF3D7_0530500
																			gene=PF3D7_0530500
																			gene=PF3D7_0530500
																			gene=PF3D7_0530500
																			gene=PF3D7_0530500
																			gene=PF3D7_0530500
																			gene=PF3D7_0530750
																			gene=PF3D7_0530750
																			gene=PF3D7_0530750
																			gene=PF3D7_0530750
																			gene=PF3D7_0530750
																			gene=PF3D7_0530800
																			gene=PF3D7_0530800
																			gene=PF3D7_0530800
																			gene=PF3D7_0530800
																			gene=PF3D7_0530800
																			gene=PF3D7_0530800
																			gene=PF3D7_0530800
																			gene=PF3D7_0530800
																			gene=PF3D7_0530800
																			gene=PF3D7_0530800
																			gene=PF3D7_0530800
																			gene=PF3D7_0530800
																			gene=PF3D7_0530800
																			gene=PF3D7_0530800
																			gene=PF3D7_0530800
																			gene=PF3D7_0530800
																			gene=PF3D7_0530800
																			gene=PF3D7_0530800
																			gene=PF3D7_0530800
																			gene=PF3D7_0532100
																			gene=PF3D7_0532200
																			gene=PF3D7_0532200
																			gene=PF3D7_0532200
																			gene=PF3D7_0532600
																			gene=PF3D7_0532600
																			gene=PF3D7_0532600
																			gene=PF3D7_0532900
																			gene=PF3D7_0532900
																			gene=PF3D7_0532900
																			gene=PF3D7_0533000
																			gene=PF3D7_0533000
																			gene=PF3D7_0533000
																			gene=PF3D7_0600500
																			gene=PF3D7_0600500
																			gene=PF3D7_0600500
																			gene=PF3D7_0600600
																			gene=PF3D7_0600600
																			gene=PF3D7_0600600
																			gene=PF3D7_0600800
																			gene=PF3D7_0600800
																			gene=PF3D7_0600800
																			gene=PF3D7_0600800
																			gene=PF3D7_0600800
																			gene=PF3D7_0600900
																			gene=PF3D7_0600900
																			gene=PF3D7_0600900
																			gene=PF3D7_0601000
																			gene=PF3D7_0601000
																			gene=PF3D7_0601000
																			gene=PF3D7_0601100
																			gene=PF3D7_0601100
																			gene=PF3D7_0601100
																			gene=PF3D7_0601200
																			gene=PF3D7_0601200
																			gene=PF3D7_0601200
																			gene=PF3D7_0601300
																			gene=PF3D7_0602300
																			gene=PF3D7_0602400
																			gene=PF3D7_0602400
																			gene=PF3D7_0602400
																			gene=PF3D7_0602400
																			gene=PF3D7_0602400
																			gene=PF3D7_0602400
																			gene=PF3D7_0602400
																			gene=PF3D7_0604400
																			gene=PF3D7_0604400
																			gene=PF3D7_0604400
																			gene=PF3D7_0604400
																			gene=PF3D7_0604400
																			gene=PF3D7_0604400
																			gene=PF3D7_0604400
																			gene=PF3D7_0604700
																			gene=PF3D7_0604700
																			gene=PF3D7_0604700
																			gene=PF3D7_0604700
																			gene=PF3D7_0604700
																			gene=PF3D7_0604700
																			gene=PF3D7_0604700
																			gene=PF3D7_0604700
																			gene=PF3D7_0604700
																			gene=PF3D7_0604700
																			gene=PF3D7_0604700
																			gene=PF3D7_0606800
																			gene=PF3D7_0607300
																			gene=PF3D7_0607300
																			gene=PF3D7_0607300
																			gene=PF3D7_0608100
																			gene=PF3D7_0609100
																			gene=PF3D7_0609100
																			gene=PF3D7_0609100
																			gene=PF3D7_0609100
																			gene=PF3D7_0609100
																			gene=PF3D7_0609100
																			gene=PF3D7_0609100
																			gene=PF3D7_0609100
																			gene=PF3D7_0609100
																			gene=PF3D7_0609100
																			gene=PF3D7_0609100
																			gene=PF3D7_0609100
																			gene=PF3D7_0609100
																			gene=PF3D7_0609500
																			gene=PF3D7_0609500
																			gene=PF3D7_0609500
																			gene=PF3D7_0609500
																			gene=PF3D7_0609500
																			gene=PF3D7_0609500
																			gene=PF3D7_0609500
																			gene=PF3D7_0609500
																			gene=PF3D7_0609500
																			gene=PF3D7_0609500
																			gene=PF3D7_0609500
																			gene=PF3D7_0609500
																			gene=PF3D7_0609500
																			gene=PF3D7_0609500
																			gene=PF3D7_0609500
																			gene=PF3D7_0609500
																			gene=PF3D7_0609500
																			gene=PF3D7_0609500
																			gene=PF3D7_0609500
																			gene=PF3D7_0611100
																			gene=PF3D7_0612300
																			gene=PF3D7_0612700
																			gene=PF3D7_0612800
																			gene=PF3D7_0613100
																			gene=PF3D7_0613100
																			gene=PF3D7_0613100
																			gene=PF3D7_0613100
																			gene=PF3D7_0613100
																			gene=PF3D7_0613100
																			gene=PF3D7_0613100
																			gene=PF3D7_0613200
																			gene=PF3D7_0613200
																			gene=PF3D7_0613200
																			gene=PF3D7_0613400
																			gene=PF3D7_0613400
																			gene=PF3D7_0613400
																			gene=PF3D7_0615100
																			gene=PF3D7_0616400
																			gene=PF3D7_0616500
																			gene=PF3D7_0617600
																			gene=PF3D7_0617600
																			gene=PF3D7_0617600
																			gene=PF3D7_0617700
																			gene=PF3D7_0617700
																			gene=PF3D7_0617700
																			gene=PF3D7_0618400
																			gene=PF3D7_0618400
																			gene=PF3D7_0618400
																			gene=PF3D7_0618400
																			gene=PF3D7_0618400
																			gene=PF3D7_0618400
																			gene=PF3D7_0618400
																			gene=PF3D7_0618400
																			gene=PF3D7_0618400
																			gene=PF3D7_0619100
																			gene=PF3D7_0619100
																			gene=PF3D7_0619100
																			gene=PF3D7_0619100
																			gene=PF3D7_0619100
																			gene=PF3D7_0620000
																			gene=PF3D7_0620200
																			gene=PF3D7_0620400
																			gene=PF3D7_0621350
																			gene=PF3D7_0621350
																			gene=PF3D7_0621350
																			gene=PF3D7_0621350
																			gene=PF3D7_0621350
																			gene=PF3D7_0622000
																			gene=PF3D7_0622000
																			gene=PF3D7_0622000
																			gene=PF3D7_0622000
																			gene=PF3D7_0622000
																			gene=PF3D7_0622200
																			gene=PF3D7_0622700
																			gene=PF3D7_0622700
																			gene=PF3D7_0622700
																			gene=PF3D7_0623200
																			gene=PF3D7_0623300
																			gene=PF3D7_0623300
																			gene=PF3D7_0623300
																			gene=PF3D7_0623300
																			gene=PF3D7_0623300
																			gene=PF3D7_0623300
																			gene=PF3D7_0623300
																			gene=PF3D7_0623500
																			gene=PF3D7_0623500
																			gene=PF3D7_0623500
																			gene=PF3D7_0623500
																			gene=PF3D7_0623500
																			gene=PF3D7_0623500
																			gene=PF3D7_0623500
																			gene=PF3D7_0623500
																			gene=PF3D7_0623500
																			gene=PF3D7_0623500
																			gene=PF3D7_0623500
																			gene=PF3D7_0623500
																			gene=PF3D7_0623500
																			gene=PF3D7_0623500
																			gene=PF3D7_0623500
																			gene=PF3D7_0623500
																			gene=PF3D7_0623500
																			gene=PF3D7_0624300
																			gene=PF3D7_0624300
																			gene=PF3D7_0624300
																			gene=PF3D7_0624300
																			gene=PF3D7_0624300
																			gene=PF3D7_0624300
																			gene=PF3D7_0624300
																			gene=PF3D7_0624300
																			gene=PF3D7_0624300
																			gene=PF3D7_0624300
																			gene=PF3D7_0624300
																			gene=PF3D7_0624300
																			gene=PF3D7_0624300
																			gene=PF3D7_0624300
																			gene=PF3D7_0624300
																			gene=PF3D7_0624300
																			gene=PF3D7_0624300
																			gene=PF3D7_0624400
																			gene=PF3D7_0624700
																			gene=PF3D7_0624700
																			gene=PF3D7_0624700
																			gene=PF3D7_0624700
																			gene=PF3D7_0624700
																			gene=PF3D7_0624700
																			gene=PF3D7_0624700
																			gene=PF3D7_0624700
																			gene=PF3D7_0624700
																			gene=PF3D7_0624700
																			gene=PF3D7_0624700
																			gene=PF3D7_0624800
																			gene=PF3D7_0624800
																			gene=PF3D7_0624800
																			gene=PF3D7_0624800
																			gene=PF3D7_0624800
																			gene=PF3D7_0624800
																			gene=PF3D7_0624800
																			gene=PF3D7_0624800
																			gene=PF3D7_0624800
																			gene=PF3D7_0624800
																			gene=PF3D7_0624800
																			gene=PF3D7_0624800
																			gene=PF3D7_0624800
																			gene=PF3D7_0624800
																			gene=PF3D7_0624800
																			gene=PF3D7_0624800
																			gene=PF3D7_0624800
																			gene=PF3D7_0624800
																			gene=PF3D7_0624800
																			gene=PF3D7_0625400
																			gene=PF3D7_0626300
																			gene=PF3D7_0626300
																			gene=PF3D7_0626300
																			gene=PF3D7_0626300
																			gene=PF3D7_0626300
																			gene=PF3D7_0626600
																			gene=PF3D7_0628800
																			gene=PF3D7_0629200
																			gene=PF3D7_0629300
																			gene=PF3D7_0630000
																			gene=PF3D7_0630000
																			gene=PF3D7_0630000
																			gene=PF3D7_0630000
																			gene=PF3D7_0630000
																			gene=PF3D7_0630000
																			gene=PF3D7_0630000
																			gene=PF3D7_0630000
																			gene=PF3D7_0630000
																			gene=PF3D7_0630000
																			gene=PF3D7_0630000
																			gene=PF3D7_0630000
																			gene=PF3D7_0630000
																			gene=PF3D7_0630000
																			gene=PF3D7_0630000
																			gene=PF3D7_0630000
																			gene=PF3D7_0630000
																			gene=PF3D7_0630000
																			gene=PF3D7_0630000
																			gene=PF3D7_0630200
																			gene=PF3D7_0630200
																			gene=PF3D7_0630200
																			gene=PF3D7_0630200
																			gene=PF3D7_0630200
																			gene=PF3D7_0630200
																			gene=PF3D7_0630200
																			gene=PF3D7_0630200
																			gene=PF3D7_0630200
																			gene=PF3D7_0630400
																			gene=PF3D7_0631300
																			gene=PF3D7_0631400
																			gene=PF3D7_0631400
																			gene=PF3D7_0631400
																			gene=PF3D7_0631500
																			gene=PF3D7_0631500
																			gene=PF3D7_0631500
																			gene=PF3D7_0631600
																			gene=PF3D7_0631600
																			gene=PF3D7_0631600
																			gene=PF3D7_0631700
																			gene=PF3D7_0631700
																			gene=PF3D7_0631700
																			gene=PF3D7_0631700
																			gene=PF3D7_0631700
																			gene=PF3D7_0631800
																			gene=PF3D7_0631800
																			gene=PF3D7_0631800
																			gene=PF3D7_0631900
																			gene=PF3D7_0631900
																			gene=PF3D7_0631900
																			gene=PF3D7_0632000
																			gene=PF3D7_0632000
																			gene=PF3D7_0632000
																			gene=PF3D7_0632300
																			gene=PF3D7_0632300
																			gene=PF3D7_0632300
																			gene=PF3D7_0632600
																			gene=PF3D7_0632600
																			gene=PF3D7_0632600
																			gene=PF3D7_0700200
																			gene=PF3D7_0700200
																			gene=PF3D7_0700200
																			gene=PF3D7_0700300
																			gene=PF3D7_0700300
																			gene=PF3D7_0700300
																			gene=PF3D7_0700400
																			gene=PF3D7_0700400
																			gene=PF3D7_0700400
																			gene=PF3D7_0700500
																			gene=PF3D7_0700500
																			gene=PF3D7_0700500
																			gene=PF3D7_0700700
																			gene=PF3D7_0700700
																			gene=PF3D7_0700700
																			gene=PF3D7_0700800
																			gene=PF3D7_0700800
																			gene=PF3D7_0700800
																			gene=PF3D7_0701200
																			gene=PF3D7_0701200
																			gene=PF3D7_0701200
																			gene=PF3D7_0701200
																			gene=PF3D7_0701200
																			gene=PF3D7_0701300
																			gene=PF3D7_0701300
																			gene=PF3D7_0701300
																			gene=PF3D7_0701300
																			gene=PF3D7_0701300
																			gene=PF3D7_0701400
																			gene=PF3D7_0701400
																			gene=PF3D7_0701400
																			gene=PF3D7_0701400
																			gene=PF3D7_0701400
																			gene=PF3D7_0701500
																			gene=PF3D7_0701500
																			gene=PF3D7_0701500
																			gene=PF3D7_0701600
																			gene=PF3D7_0701600
																			gene=PF3D7_0701600
																			gene=PF3D7_0701700
																			gene=PF3D7_0701800
																			gene=PF3D7_0701800
																			gene=PF3D7_0701800
																			gene=PF3D7_0702000
																			gene=PF3D7_0702000
																			gene=PF3D7_0702000
																			gene=PF3D7_0702300
																			gene=PF3D7_0702300
																			gene=PF3D7_0702300
																			gene=PF3D7_0702600
																			gene=PF3D7_0702900
																			gene=PF3D7_0702900
																			gene=PF3D7_0702900
																			gene=PF3D7_0702900
																			gene=PF3D7_0702900
																			gene=PF3D7_0702900
																			gene=PF3D7_0702900
																			gene=PF3D7_0704300
																			gene=PF3D7_0704900
																			gene=PF3D7_0705800
																			gene=PF3D7_0705800
																			gene=PF3D7_0705800
																			gene=PF3D7_0705800
																			gene=PF3D7_0705800
																			gene=PF3D7_0705800
																			gene=PF3D7_0705800
																			gene=PF3D7_0705800
																			gene=PF3D7_0705800
																			gene=PF3D7_0705800
																			gene=PF3D7_0705800
																			gene=PF3D7_0705800
																			gene=PF3D7_0705800
																			gene=PF3D7_0705800
																			gene=PF3D7_0705800
																			gene=PF3D7_0706100
																			gene=PF3D7_0706100
																			gene=PF3D7_0706100
																			gene=PF3D7_0706100
																			gene=PF3D7_0706100
																			gene=PF3D7_0706100
																			gene=PF3D7_0706100
																			gene=PF3D7_0706100
																			gene=PF3D7_0706100
																			gene=PF3D7_0706100
																			gene=PF3D7_0706100
																			gene=PF3D7_0706100
																			gene=PF3D7_0706100
																			gene=PF3D7_0706100
																			gene=PF3D7_0706100
																			gene=PF3D7_0706100
																			gene=PF3D7_0706100
																			gene=PF3D7_0707300
																			gene=PF3D7_0707300
																			gene=PF3D7_0707300
																			gene=PF3D7_0707300
																			gene=PF3D7_0707300
																			gene=PF3D7_0707300
																			gene=PF3D7_0707300
																			gene=PF3D7_0707300
																			gene=PF3D7_0707300
																			gene=PF3D7_0707800
																			gene=PF3D7_0707800
																			gene=PF3D7_0707800
																			gene=PF3D7_0707800
																			gene=PF3D7_0707800
																			gene=PF3D7_0709100
																			gene=PF3D7_0709800
																			gene=PF3D7_0710300
																			gene=PF3D7_0710300
																			gene=PF3D7_0710300
																			gene=PF3D7_0710300
																			gene=PF3D7_0710300
																			gene=PF3D7_0710300
																			gene=PF3D7_0710300
																			gene=PF3D7_0710500
																			gene=PF3D7_0710500
																			gene=PF3D7_0710500
																			gene=PF3D7_0710500
																			gene=PF3D7_0710500
																			gene=PF3D7_0710500
																			gene=PF3D7_0710500
																			gene=PF3D7_0710500
																			gene=PF3D7_0710500
																			gene=PF3D7_0711000
																			gene=PF3D7_0711900
																			gene=PF3D7_0711900
																			gene=PF3D7_0711900
																			gene=PF3D7_0711900
																			gene=PF3D7_0711900
																			gene=PF3D7_0712200
																			gene=PF3D7_0712200
																			gene=PF3D7_0712200
																			gene=PF3D7_0712200
																			gene=PF3D7_0712200
																			gene=PF3D7_0712500
																			gene=PF3D7_0712500
																			gene=PF3D7_0712500
																			gene=PF3D7_0713000
																			gene=PF3D7_0713000
																			gene=PF3D7_0713000
																			gene=PF3D7_0713100
																			gene=PF3D7_0713100
																			gene=PF3D7_0713100
																			gene=PF3D7_0713400
																			gene=PF3D7_0713400
																			gene=PF3D7_0713400
																			gene=PF3D7_0713700
																			gene=PF3D7_0713700
																			gene=PF3D7_0713700
																			gene=PF3D7_0713700
																			gene=PF3D7_0713700
																			gene=PF3D7_0713700
																			gene=PF3D7_0713700
																			gene=PF3D7_0713700
																			gene=PF3D7_0713700
																			gene=PF3D7_0713700
																			gene=PF3D7_0713700
																			gene=PF3D7_0713700
																			gene=PF3D7_0713700
																			gene=PF3D7_0713700
																			gene=PF3D7_0713700
																			gene=PF3D7_0713700
																			gene=PF3D7_0713700
																			gene=PF3D7_0715200
																			gene=PF3D7_0715400
																			gene=PF3D7_0715400
																			gene=PF3D7_0715400
																			gene=PF3D7_0715400
																			gene=PF3D7_0715400
																			gene=PF3D7_0716300
																			gene=PF3D7_0716300
																			gene=PF3D7_0716300
																			gene=PF3D7_0716600
																			gene=PF3D7_0716600
																			gene=PF3D7_0716600
																			gene=PF3D7_0716900
																			gene=PF3D7_0718300
																			gene=PF3D7_0718300
																			gene=PF3D7_0718300
																			gene=PF3D7_0718300
																			gene=PF3D7_0718300
																			gene=PF3D7_0718300
																			gene=PF3D7_0718300
																			gene=PF3D7_0718300
																			gene=PF3D7_0718300
																			gene=PF3D7_0718300
																			gene=PF3D7_0718300
																			gene=PF3D7_0718300
																			gene=PF3D7_0718300
																			gene=PF3D7_0719400
																			gene=PF3D7_0719800
																			gene=PF3D7_0721100
																			gene=PF3D7_0721700
																			gene=PF3D7_0721900
																			gene=PF3D7_0721900
																			gene=PF3D7_0721900
																			gene=PF3D7_0721900
																			gene=PF3D7_0721900
																			gene=PF3D7_0722200
																			gene=PF3D7_0722800
																			gene=PF3D7_0723200
																			gene=PF3D7_0723200
																			gene=PF3D7_0723200
																			gene=PF3D7_0723200
																			gene=PF3D7_0723200
																			gene=PF3D7_0723200
																			gene=PF3D7_0723200
																			gene=PF3D7_0723700
																			gene=PF3D7_0724400
																			gene=PF3D7_0724400
																			gene=PF3D7_0724400
																			gene=PF3D7_0725400
																			gene=PF3D7_0725400
																			gene=PF3D7_0725400
																			gene=PF3D7_0725400
																			gene=PF3D7_0725400
																			gene=PF3D7_0725400
																			gene=PF3D7_0725400
																			gene=PF3D7_0726700
																			gene=PF3D7_0727100
																			gene=PF3D7_0727500
																			gene=PF3D7_0728800
																			gene=PF3D7_0728800
																			gene=PF3D7_0728800
																			gene=PF3D7_0729200
																			gene=PF3D7_0729200
																			gene=PF3D7_0729200
																			gene=PF3D7_0730800
																			gene=PF3D7_0730800
																			gene=PF3D7_0730800
																			gene=PF3D7_0730800
																			gene=PF3D7_0730800
																			gene=PF3D7_0730800
																			gene=PF3D7_0731500
																			gene=PF3D7_0731500
																			gene=PF3D7_0731500
																			gene=PF3D7_0731500
																			gene=PF3D7_0731500
																			gene=PF3D7_0731500
																			gene=PF3D7_0731500
																			gene=PF3D7_0731600
																			gene=PF3D7_0731700
																			gene=PF3D7_0731700
																			gene=PF3D7_0731700
																			gene=PF3D7_0731800
																			gene=PF3D7_0731800
																			gene=PF3D7_0731800
																			gene=PF3D7_0731900
																			gene=PF3D7_0731900
																			gene=PF3D7_0731900
																			gene=PF3D7_0731900
																			gene=PF3D7_0731900
																			gene=PF3D7_0731900
																			gene=PF3D7_0731900
																			gene=PF3D7_0732000
																			gene=PF3D7_0732000
																			gene=PF3D7_0732000
																			gene=PF3D7_0732300
																			gene=PF3D7_0732300
																			gene=PF3D7_0732300
																			gene=PF3D7_0732400
																			gene=PF3D7_0732400
																			gene=PF3D7_0732400
																			gene=PF3D7_0732500
																			gene=PF3D7_0732500
																			gene=PF3D7_0732500
																			gene=PF3D7_0732700
																			gene=PF3D7_0732700
																			gene=PF3D7_0732700
																			gene=PF3D7_0732800
																			gene=PF3D7_0732800
																			gene=PF3D7_0732800
																			gene=PF3D7_0800500
																			gene=PF3D7_0800500
																			gene=PF3D7_0800500
																			gene=PF3D7_0800600
																			gene=PF3D7_0800600
																			gene=PF3D7_0800600
																			gene=PF3D7_0800800
																			gene=PF3D7_0800800
																			gene=PF3D7_0800800
																			gene=PF3D7_0801300
																			gene=PF3D7_0804400
																			gene=PF3D7_0805600
																			gene=PF3D7_0806200
																			gene=PF3D7_0806200
																			gene=PF3D7_0806200
																			gene=PF3D7_0806200
																			gene=PF3D7_0806200
																			gene=PF3D7_0806200
																			gene=PF3D7_0806200
																			gene=PF3D7_0806200
																			gene=PF3D7_0806200
																			gene=PF3D7_0806200
																			gene=PF3D7_0806200
																			gene=PF3D7_0806200
																			gene=PF3D7_0806200
																			gene=PF3D7_0806200
																			gene=PF3D7_0806200
																			gene=PF3D7_0806200
																			gene=PF3D7_0806200
																			gene=PF3D7_0806200
																			gene=PF3D7_0806200
																			gene=PF3D7_0806900
																			gene=PF3D7_0807700
																			gene=PF3D7_0807700
																			gene=PF3D7_0807700
																			gene=PF3D7_0807700
																			gene=PF3D7_0807700
																			gene=PF3D7_0807700
																			gene=PF3D7_0807700
																			gene=PF3D7_0807700
																			gene=PF3D7_0807700
																			gene=PF3D7_0808200
																			gene=PF3D7_0808800
																			gene=PF3D7_0808800
																			gene=PF3D7_0808800
																			gene=PF3D7_0808900
																			gene=PF3D7_0808900
																			gene=PF3D7_0808900
																			gene=PF3D7_0810100
																			gene=PF3D7_0810100
																			gene=PF3D7_0810100
																			gene=PF3D7_0811600
																			gene=PF3D7_0811600
																			gene=PF3D7_0811600
																			gene=PF3D7_0811900
																			gene=PF3D7_0811900
																			gene=PF3D7_0811900
																			gene=PF3D7_0811900
																			gene=PF3D7_0811900
																			gene=PF3D7_0811900
																			gene=PF3D7_0811900
																			gene=PF3D7_0811900
																			gene=PF3D7_0811900
																			gene=PF3D7_0811900
																			gene=PF3D7_0811900
																			gene=PF3D7_0812220
																			gene=PF3D7_0812220
																			gene=PF3D7_0812220
																			gene=PF3D7_0812220
																			gene=PF3D7_0812220
																			gene=PF3D7_0812220
																			gene=PF3D7_0812220
																			gene=PF3D7_0812220
																			gene=PF3D7_0812220
																			gene=PF3D7_0812300
																			gene=PF3D7_0813700
																			gene=PF3D7_0815000
																			gene=PF3D7_0815300
																			gene=PF3D7_0815700
																			gene=PF3D7_0815700
																			gene=PF3D7_0815700
																			gene=PF3D7_0815900
																			gene=PF3D7_0816600
																			gene=PF3D7_0817100
																			gene=PF3D7_0817500
																			gene=PF3D7_0817500
																			gene=PF3D7_0817500
																			gene=PF3D7_0817500
																			gene=PF3D7_0817500
																			gene=PF3D7_0817500
																			gene=PF3D7_0817500
																			gene=PF3D7_0817500
																			gene=PF3D7_0817500
																			gene=PF3D7_0817500
																			gene=PF3D7_0817500
																			gene=PF3D7_0817800
																			gene=PF3D7_0817800
																			gene=PF3D7_0817800
																			gene=PF3D7_0818600
																			gene=PF3D7_0818600
																			gene=PF3D7_0818600
																			gene=PF3D7_0818600
																			gene=PF3D7_0818600
																			gene=PF3D7_0818600
																			gene=PF3D7_0818600
																			gene=PF3D7_0818600
																			gene=PF3D7_0818600
																			gene=PF3D7_0818600
																			gene=PF3D7_0818600
																			gene=PF3D7_0818600
																			gene=PF3D7_0818600
																			gene=PF3D7_0818600
																			gene=PF3D7_0818600
																			gene=PF3D7_0818600
																			gene=PF3D7_0818600
																			gene=PF3D7_0818600
																			gene=PF3D7_0818600
																			gene=PF3D7_0818600
																			gene=PF3D7_0818600
																			gene=PF3D7_0819200
																			gene=PF3D7_0819400
																			gene=PF3D7_0820100
																			gene=PF3D7_0820100
																			gene=PF3D7_0820100
																			gene=PF3D7_0820100
																			gene=PF3D7_0820100
																			gene=PF3D7_0820100
																			gene=PF3D7_0820100
																			gene=PF3D7_0820300
																			gene=PF3D7_0820600
																			gene=PF3D7_0820600
																			gene=PF3D7_0820600
																			gene=PF3D7_0820600
																			gene=PF3D7_0820600
																			gene=PF3D7_0820800
																			gene=PF3D7_0822700
																			gene=PF3D7_0823600
																			gene=PF3D7_0825200
																			gene=PF3D7_0825200
																			gene=PF3D7_0825200
																			gene=PF3D7_0825200
																			gene=PF3D7_0825200
																			gene=PF3D7_0825200
																			gene=PF3D7_0825200
																			gene=PF3D7_0825700
																			gene=PF3D7_0825800
																			gene=PF3D7_0827400
																			gene=PF3D7_0827500
																			gene=PF3D7_0827600
																			gene=PF3D7_0827600
																			gene=PF3D7_0827600
																			gene=PF3D7_0827700
																			gene=PF3D7_0827900
																			gene=PF3D7_0827900
																			gene=PF3D7_0827900
																			gene=PF3D7_0828200
																			gene=PF3D7_0828800
																			gene=PF3D7_0829200
																			gene=PF3D7_0829600
																			gene=PF3D7_0830300
																			gene=PF3D7_0830400
																			gene=PF3D7_0830400
																			gene=PF3D7_0830400
																			gene=PF3D7_0830900
																			gene=PF3D7_0830900
																			gene=PF3D7_0830900
																			gene=PF3D7_0831300
																			gene=PF3D7_0831300
																			gene=PF3D7_0831300
																			gene=PF3D7_0831400
																			gene=PF3D7_0831400
																			gene=PF3D7_0831400
																			gene=PF3D7_0831600
																			gene=PF3D7_0831600
																			gene=PF3D7_0831600
																			gene=PF3D7_0831600
																			gene=PF3D7_0831600
																			gene=PF3D7_0831600
																			gene=PF3D7_0831600
																			gene=PF3D7_0831600
																			gene=PF3D7_0831600
																			gene=PF3D7_0831600
																			gene=PF3D7_0831600
																			gene=PF3D7_0831600
																			gene=PF3D7_0831600
																			gene=PF3D7_0831600
																			gene=PF3D7_0831600
																			gene=PF3D7_0831600
																			gene=PF3D7_0831600
																			gene=PF3D7_0831700
																			gene=PF3D7_0831800
																			gene=PF3D7_0831800
																			gene=PF3D7_0831800
																			gene=PF3D7_0832000
																			gene=PF3D7_0832000
																			gene=PF3D7_0832000
																			gene=PF3D7_0832100
																			gene=PF3D7_0832100
																			gene=PF3D7_0832100
																			gene=PF3D7_0832100
																			gene=PF3D7_0832100
																			gene=PF3D7_0832100
																			gene=PF3D7_0832100
[truncated: 2,643 more rows]

## Sheet: Parental control async 2 full 
Protein IDs	Majority protein IDs	Transcript	Gene	Gene Product	Fasta headers	Number of proteins	Peptides PM2	Razor + unique peptides PM2	Unique peptides PM2	Mol. weight [kDa]	Sequence length	Q-value	Score	Sequence coverage PM2 [%]	Intensity PM2	MS/MS count PM2					SP/TM
PF3D7_0930300.1-p1;REV__PF3D7_0930300.1-p1	PF3D7_0930300.1-p1	transcript=PF3D7_0930300.1	gene=PF3D7_0930300	gene_product=merozoite surface protein 1	| transcript=PF3D7_0930300.1 | gene=PF3D7_0930300 | organism=Plasmodium_falciparum_3D7 | gene_product=merozoite surface protein 1 | transcript_product=merozoite surface protein 1 | location=Pf3D7_09_v3:1201812-1206974(+) | protein_length=1720 | sequence_S	2	69	69	69	195.72	1720	0	323.31	43.5	561640000	79					gene=PF3D7_0101000
PF3D7_0917900.1-p1	PF3D7_0917900.1-p1	transcript=PF3D7_0917900.1	gene=PF3D7_0917900	gene_product=heat shock protein 70	| transcript=PF3D7_0917900.1 | gene=PF3D7_0917900 | organism=Plasmodium_falciparum_3D7 | gene_product=heat shock protein 70 | transcript_product=heat shock protein 70 | location=Pf3D7_09_v3:737985-740276(+) | protein_length=652 | sequence_SO=chromosome |	1	27	27	27	72.387	652	0	323.31	43.4	175940000	19					gene=PF3D7_0102600
PF3D7_1364100.1-p1	PF3D7_1364100.1-p1	transcript=PF3D7_1364100.1	gene=PF3D7_1364100	gene_product=6-cysteine protein	| transcript=PF3D7_1364100.1 | gene=PF3D7_1364100 | organism=Plasmodium_falciparum_3D7 | gene_product=6-cysteine protein | transcript_product=6-cysteine protein | location=Pf3D7_13_v3:2568556-2570946(+) | protein_length=796 | sequence_SO=chromosome | SO=p	1	10	10	10	92.727	796	0	99.959	14.1	69084000	9					gene=PF3D7_0105400
PF3D7_1335100.1-p1	PF3D7_1335100.1-p1	transcript=PF3D7_1335100.1	gene=PF3D7_1335100	gene_product=merozoite surface protein 7	| transcript=PF3D7_1335100.1 | gene=PF3D7_1335100 | organism=Plasmodium_falciparum_3D7 | gene_product=merozoite surface protein 7 | transcript_product=merozoite surface protein 7 | location=Pf3D7_13_v3:1419086-1420141(-) | protein_length=351 | sequence_SO	1	10	10	10	41.276	351	0	108.15	35.9	52310000	14					gene=PF3D7_0106900
PF3D7_0707300.1-p1	PF3D7_0707300.1-p1	transcript=PF3D7_0707300.1	gene=PF3D7_0707300	gene_product=rhoptry-associated membrane antigen	| transcript=PF3D7_0707300.1 | gene=PF3D7_0707300 | organism=Plasmodium_falciparum_3D7 | gene_product=rhoptry-associated membrane antigen | transcript_product=rhoptry-associated membrane antigen | location=Pf3D7_07_v3:338885-342083(+) | protein_length=861	1	7	7	7	103.64	861	0	163.13	6	130620000	10					gene=PF3D7_0107300
PF3D7_1410400.1-p1	PF3D7_1410400.1-p1	transcript=PF3D7_1410400.1	gene=PF3D7_1410400	gene_product=rhoptry-associated protein 1	| transcript=PF3D7_1410400.1 | gene=PF3D7_1410400 | organism=Plasmodium_falciparum_3D7 | gene_product=rhoptry-associated protein 1 | transcript_product=rhoptry-associated protein 1 | location=Pf3D7_14_v3:420442-422790(+) | protein_length=782 | sequence_SO	1	7	7	7	90.052	782	0	296.24	10.5	16983000	2					gene=PF3D7_0108700
PF3D7_0508000.1-p1	PF3D7_0508000.1-p1	transcript=PF3D7_0508000.1	gene=PF3D7_0508000	gene_product=6-cysteine protein	| transcript=PF3D7_0508000.1 | gene=PF3D7_0508000 | organism=Plasmodium_falciparum_3D7 | gene_product=6-cysteine protein | transcript_product=6-cysteine protein | location=Pf3D7_05_v3:328666-329715(-) | protein_length=349 | sequence_SO=chromosome | SO=pro	1	3	3	3	40.587	349	0	69.365	10.3	20032000	5					gene=PF3D7_0109850
PF3D7_1344200.1-p1	PF3D7_1344200.1-p1	transcript=PF3D7_1344200.1	gene=PF3D7_1344200	gene_product=heat shock protein 110, putative	| transcript=PF3D7_1344200.1 | gene=PF3D7_1344200 | organism=Plasmodium_falciparum_3D7 | gene_product=heat shock protein 110, putative | transcript_product=heat shock protein 110, putative | location=Pf3D7_13_v3:1769129-1771927(+) | protein_length=932 | s	1	3	3	3	108.18	932	0	323.31	3.8	2376200	1					gene=PF3D7_0109850
PF3D7_1420700.1-p1	PF3D7_1420700.1-p1	transcript=PF3D7_1420700.1	gene=PF3D7_1420700	gene_product=surface protein P113	| transcript=PF3D7_1420700.1 | gene=PF3D7_1420700 | organism=Plasmodium_falciparum_3D7 | gene_product=surface protein P113 | transcript_product=surface protein P113 | location=Pf3D7_14_v3:860011-863080(+) | protein_length=969 | sequence_SO=chromosome | SO	1	3	3	3	112.57	969	0	56.793	5.4	2258100	2					gene=PF3D7_0112000
PF3D7_0501600.1-p1	PF3D7_0501600.1-p1	transcript=PF3D7_0501600.1	gene=PF3D7_0501600	gene_product=rhoptry-associated protein 2	| transcript=PF3D7_0501600.1 | gene=PF3D7_0501600 | organism=Plasmodium_falciparum_3D7 | gene_product=rhoptry-associated protein 2 | transcript_product=rhoptry-associated protein 2 | location=Pf3D7_05_v3:84041-85237(-) | protein_length=398 | sequence_SO=c	1	2	2	2	46.738	398	0	69.065	5.8	3904900	1					gene=PF3D7_0112000
PF3D7_0929400.1-p1	PF3D7_0929400.1-p1	transcript=PF3D7_0929400.1	gene=PF3D7_0929400	gene_product=high molecular weight rhoptry protein 2	| transcript=PF3D7_0929400.1 | gene=PF3D7_0929400 | organism=Plasmodium_falciparum_3D7 | gene_product=high molecular weight rhoptry protein 2 | transcript_product=high molecular weight rhoptry protein 2 | location=Pf3D7_09_v3:1175203-1180762(+) | protein_	1	2	2	2	162.66	1378	0	323.31	1.5	2202600	2					gene=PF3D7_0112000
PF3D7_1352500.1-p1	PF3D7_1352500.1-p1	transcript=PF3D7_1352500.1	gene=PF3D7_1352500	gene_product=thioredoxin-related protein, putative	| transcript=PF3D7_1352500.1 | gene=PF3D7_1352500 | organism=Plasmodium_falciparum_3D7 | gene_product=thioredoxin-related protein, putative | transcript_product=thioredoxin-related protein, putative | location=Pf3D7_13_v3:2093365-2094337(-) | protein_leng	1	2	2	2	23.988	208	0	27.247	7.7	1628600	1					gene=PF3D7_0112000
PF3D7_0612700.1-p1	PF3D7_0612700.1-p1	transcript=PF3D7_0612700.1	gene=PF3D7_0612700	gene_product=6-cysteine protein	| transcript=PF3D7_0612700.1 | gene=PF3D7_0612700 | organism=Plasmodium_falciparum_3D7 | gene_product=6-cysteine protein | transcript_product=6-cysteine protein | location=Pf3D7_06_v3:525987-527030(-) | protein_length=347 | sequence_SO=chromosome | SO=pro	1	1	1	1	39.434	347	0.0043103	6.9787	3.7	2837100	1					gene=PF3D7_0112800
PF3D7_1471100.1-p1	PF3D7_1471100.1-p1	transcript=PF3D7_1471100.1	gene=PF3D7_1471100	gene_product=exported protein 2	| transcript=PF3D7_1471100.1 | gene=PF3D7_1471100 | organism=Plasmodium_falciparum_3D7 | gene_product=exported protein 2 | transcript_product=exported protein 2 | location=Pf3D7_14_v3:2905163-2906565(-) | protein_length=287 | sequence_SO=chromosome | SO=p	1	1	1	1	33.411	287	0	22.263	6.3	2700100	2					gene=PF3D7_0112900
PF3D7_0530200.1-p1	PF3D7_0530200.1-p1	transcript=PF3D7_0530200.1	gene=PF3D7_0530200	gene_product=phosphoenolpyruvate/phosphate translocator	| transcript=PF3D7_0530200.1 | gene=PF3D7_0530200 | organism=Plasmodium_falciparum_3D7 | gene_product=phosphoenolpyruvate/phosphate translocator | transcript_product=phosphoenolpyruvate/phosphate translocator | location=Pf3D7_05_v3:1229077-1230651(-) | pr	1	1	1	1	59.788	524	0.0075472	5.8319	1.5	722910	1					gene=PF3D7_0112900
PF3D7_0818900.1-p1;PF3D7_0831700.1-p1	PF3D7_0818900.1-p1	transcript=PF3D7_0818900.1	gene=PF3D7_0818900	gene_product=heat shock protein 70	| transcript=PF3D7_0818900.1 | gene=PF3D7_0818900 | organism=Plasmodium_falciparum_3D7 | gene_product=heat shock protein 70 | transcript_product=heat shock protein 70 | location=Pf3D7_08_v3:860384-862417(+) | protein_length=677 | sequence_SO=chromosome |	2	21	21	21	73.914	677	0	322.16	32.2	140310000	23					gene=PF3D7_0113300
PF3D7_1239700.1-p1	PF3D7_1239700.1-p1	transcript=PF3D7_1239700.1	gene=PF3D7_1239700	gene_product=ATP-dependent zinc metalloprotease FTSH 1	| transcript=PF3D7_1239700.1 | gene=PF3D7_1239700 | organism=Plasmodium_falciparum_3D7 | gene_product=ATP-dependent zinc metalloprotease FTSH 1 | transcript_product=ATP-dependent zinc metalloprotease FTSH 1 | location=Pf3D7_12_v3:1655487-1658129(+) | prot	1	18	18	18	100.96	880	0	253.6	25.1	132110000	17					gene=PF3D7_0113900
PF3D7_1462800.1-p1	PF3D7_1462800.1-p1	transcript=PF3D7_1462800.1	gene=PF3D7_1462800	gene_product=glyceraldehyde-3-phosphate dehydrogenase	| transcript=PF3D7_1462800.1 | gene=PF3D7_1462800 | organism=Plasmodium_falciparum_3D7 | gene_product=glyceraldehyde-3-phosphate dehydrogenase | transcript_product=glyceraldehyde-3-phosphate dehydrogenase | location=Pf3D7_14_v3:2559098-2560347(+) | protei	1	14	14	14	36.635	337	0	172.65	54	109780000	13					gene=PF3D7_0114100
PF3D7_1357100.1-p1;PF3D7_1357000.1-p1	PF3D7_1357100.1-p1;PF3D7_1357000.1-p1	transcript=PF3D7_1357100.1	gene=PF3D7_1357100	gene_product=elongation factor 1-alpha	| transcript=PF3D7_1357100.1 | gene=PF3D7_1357100 | organism=Plasmodium_falciparum_3D7 | gene_product=elongation factor 1-alpha | transcript_product=elongation factor 1-alpha | location=Pf3D7_13_v3:2268901-2270232(+) | protein_length=443 | sequence_SO=chr	2	13	13	13	48.958	443	0	133.73	44	116300000	15					gene=PF3D7_0114300
PF3D7_1117700.1-p1	PF3D7_1117700.1-p1	transcript=PF3D7_1117700.1	gene=PF3D7_1117700	gene_product=GTP-binding nuclear protein RAN/TC4	| transcript=PF3D7_1117700.1 | gene=PF3D7_1117700 | organism=Plasmodium_falciparum_3D7 | gene_product=GTP-binding nuclear protein RAN/TC4 | transcript_product=GTP-binding nuclear protein RAN/TC4 | location=Pf3D7_11_v3:670711-671515(-) | protein_length=214	1	11	11	11	24.875	214	0	154.35	55.1	44311000	6					gene=PF3D7_0114300
PF3D7_0206800.1-p1	PF3D7_0206800.1-p1	transcript=PF3D7_0206800.1	gene=PF3D7_0206800	gene_product=merozoite surface protein 2	| transcript=PF3D7_0206800.1 | gene=PF3D7_0206800 | organism=Plasmodium_falciparum_3D7 | gene_product=merozoite surface protein 2 | transcript_product=merozoite surface protein 2 | location=Pf3D7_02_v3:273689-274507(-) | protein_length=272 | sequence_SO=c	1	10	10	10	27.957	272	0	323.31	44.9	433730000	12					gene=PF3D7_0114600
PF3D7_1130100.1-p1	PF3D7_1130100.1-p1	transcript=PF3D7_1130100.1	gene=PF3D7_1130100	gene_product=60S ribosomal protein L38	| transcript=PF3D7_1130100.1 | gene=PF3D7_1130100 | organism=Plasmodium_falciparum_3D7 | gene_product=60S ribosomal protein L38 | transcript_product=60S ribosomal protein L38 | location=Pf3D7_11_v3:1163094-1163357(-) | protein_length=87 | sequence_SO=chro	1	10	10	10	10.314	87	0	102.52	60.9	200930000	13					gene=PF3D7_0115400
PF3D7_1105100.1-p1	PF3D7_1105100.1-p1	transcript=PF3D7_1105100.1	gene=PF3D7_1105100	gene_product=histone H2B	| transcript=PF3D7_1105100.1 | gene=PF3D7_1105100 | organism=Plasmodium_falciparum_3D7 | gene_product=histone H2B | transcript_product=histone H2B | location=Pf3D7_11_v3:226065-226418(+) | protein_length=117 | sequence_SO=chromosome | SO=protein_coding |	1	10	10	9	13.125	117	0	90.223	61.5	125410000	7					gene=PF3D7_0200200
PF3D7_0422400.1-p1	PF3D7_0422400.1-p1	transcript=PF3D7_0422400.1	gene=PF3D7_0422400	gene_product=40S ribosomal protein S19	| transcript=PF3D7_0422400.1 | gene=PF3D7_0422400 | organism=Plasmodium_falciparum_3D7 | gene_product=40S ribosomal protein S19 | transcript_product=40S ribosomal protein S19 | location=Pf3D7_04_v3:1026648-1027399(+) | protein_length=170 | sequence_SO=chr	1	8	8	8	19.722	170	0	181.58	54.1	63513000	8					gene=PF3D7_0200200
PF3D7_1126200.1-p1	PF3D7_1126200.1-p1	transcript=PF3D7_1126200.1	gene=PF3D7_1126200	gene_product=40S ribosomal protein S18, putative	| transcript=PF3D7_1126200.1 | gene=PF3D7_1126200 | organism=Plasmodium_falciparum_3D7 | gene_product=40S ribosomal protein S18, putative | transcript_product=40S ribosomal protein S18, putative | location=Pf3D7_11_v3:1023790-1024496(-) | protein_length=1	1	7	7	7	17.891	156	0	143.11	54.5	75705000	8					gene=PF3D7_0200600
PF3D7_1105000.1-p1	PF3D7_1105000.1-p1	transcript=PF3D7_1105000.1	gene=PF3D7_1105000	gene_product=histone H4	| transcript=PF3D7_1105000.1 | gene=PF3D7_1105000 | organism=Plasmodium_falciparum_3D7 | gene_product=histone H4 | transcript_product=histone H4 | location=Pf3D7_11_v3:221818-222129(-) | protein_length=103 | sequence_SO=chromosome | SO=protein_coding | is	1	7	7	7	11.455	103	0	113.6	56.3	57292000	7					gene=PF3D7_0200600
PF3D7_1142500.1-p1	PF3D7_1142500.1-p1	transcript=PF3D7_1142500.1	gene=PF3D7_1142500	gene_product=60S ribosomal protein L28	| transcript=PF3D7_1142500.1 | gene=PF3D7_1142500 | organism=Plasmodium_falciparum_3D7 | gene_product=60S ribosomal protein L28 | transcript_product=60S ribosomal protein L28 | location=Pf3D7_11_v3:1705696-1706573(-) | protein_length=127 | sequence_SO=chr	1	7	7	7	14.407	127	0	199.95	46.5	27564000	6					gene=PF3D7_0201200
PF3D7_1246200.1-p1;PF3D7_1412500.1-p1	PF3D7_1246200.1-p1	transcript=PF3D7_1246200.1	gene=PF3D7_1246200	gene_product=actin I	| transcript=PF3D7_1246200.1 | gene=PF3D7_1246200 | organism=Plasmodium_falciparum_3D7 | gene_product=actin I | transcript_product=actin I | location=Pf3D7_12_v3:1920784-1921914(+) | protein_length=376 | sequence_SO=chromosome | SO=protein_coding | is_pse	2	7	7	7	41.87	376	0	64.776	30.6	26167000	7					gene=PF3D7_0201200
PF3D7_1421200.1-p1	PF3D7_1421200.1-p1	transcript=PF3D7_1421200.1	gene=PF3D7_1421200	gene_product=40S ribosomal protein S25	| transcript=PF3D7_1421200.1 | gene=PF3D7_1421200 | organism=Plasmodium_falciparum_3D7 | gene_product=40S ribosomal protein S25 | transcript_product=40S ribosomal protein S25 | location=Pf3D7_14_v3:875687-876385(-) | protein_length=105 | sequence_SO=chrom	1	7	7	7	11.664	105	0	63.38	61.9	21531000	2					gene=PF3D7_0201500
PF3D7_0721600.1-p1	PF3D7_0721600.1-p1	transcript=PF3D7_0721600.1	gene=PF3D7_0721600	gene_product=40S ribosomal protein S5, putative	| transcript=PF3D7_0721600.1 | gene=PF3D7_0721600 | organism=Plasmodium_falciparum_3D7 | gene_product=40S ribosomal protein S5, putative | transcript_product=40S ribosomal protein S5, putative | location=Pf3D7_07_v3:931459-932164(-) | protein_length=195 |	1	7	7	7	21.863	195	0	105.13	30.8	19107000	3					gene=PF3D7_0201900
PF3D7_0516200.1-p1	PF3D7_0516200.1-p1	transcript=PF3D7_0516200.1	gene=PF3D7_0516200	gene_product=40S ribosomal protein S11	| transcript=PF3D7_0516200.1 | gene=PF3D7_0516200 | organism=Plasmodium_falciparum_3D7 | gene_product=40S ribosomal protein S11 | transcript_product=40S ribosomal protein S11 | location=Pf3D7_05_v3:675809-676614(-) | protein_length=151 | sequence_SO=chrom	1	6	6	6	16.076	151	0	91.774	30.5	19207000	3					gene=PF3D7_0201900
PF3D7_1311400.1-p1	PF3D7_1311400.1-p1	transcript=PF3D7_1311400.1	gene=PF3D7_1311400	gene_product=AP-1 complex subunit mu-1	| transcript=PF3D7_1311400.1 | gene=PF3D7_1311400 | organism=Plasmodium_falciparum_3D7 | gene_product=AP-1 complex subunit mu-1 | transcript_product=AP-1 complex subunit mu-1 | location=Pf3D7_13_v3:487511-488824(+) | protein_length=437 | sequence_SO=chrom	1	6	6	6	50.81	437	0	208.88	14.2	18195000	6					gene=PF3D7_0202000
PF3D7_1465900.1-p1	PF3D7_1465900.1-p1	transcript=PF3D7_1465900.1	gene=PF3D7_1465900	gene_product=40S ribosomal protein S3	| transcript=PF3D7_1465900.1 | gene=PF3D7_1465900 | organism=Plasmodium_falciparum_3D7 | gene_product=40S ribosomal protein S3 | transcript_product=40S ribosomal protein S3 | location=Pf3D7_14_v3:2684141-2685534(+) | protein_length=221 | sequence_SO=chrom	1	6	6	6	24.668	221	0	156.7	32.1	16081000	3					gene=PF3D7_0204200
PF3D7_0617800.1-p1	PF3D7_0617800.1-p1	transcript=PF3D7_0617800.1	gene=PF3D7_0617800	gene_product=histone H2A	| transcript=PF3D7_0617800.1 | gene=PF3D7_0617800 | organism=Plasmodium_falciparum_3D7 | gene_product=histone H2A | transcript_product=histone H2A | location=Pf3D7_06_v3:748416-748814(-) | protein_length=132 | sequence_SO=chromosome | SO=protein_coding |	1	5	5	4	14.122	132	0	102.52	34.8	163070000	7					gene=PF3D7_0206100
PF3D7_0610400.1-p1;PF3D7_0617900.1-p1	PF3D7_0610400.1-p1	transcript=PF3D7_0610400.1	gene=PF3D7_0610400	gene_product=histone H3	| transcript=PF3D7_0610400.1 | gene=PF3D7_0610400 | organism=Plasmodium_falciparum_3D7 | gene_product=histone H3 | transcript_product=histone H3 | location=Pf3D7_06_v3:444747-445157(+) | protein_length=136 | sequence_SO=chromosome | SO=protein_coding | is	2	5	5	5	15.446	136	0	57.368	24.3	80314000	6					gene=PF3D7_0206100
PF3D7_1237700.1-p1	PF3D7_1237700.1-p1	transcript=PF3D7_1237700.1	gene=PF3D7_1237700	gene_product=conserved protein, unknown function	| transcript=PF3D7_1237700.1 | gene=PF3D7_1237700 | organism=Plasmodium_falciparum_3D7 | gene_product=conserved protein, unknown function | transcript_product=conserved protein, unknown function | location=Pf3D7_12_v3:1572371-1573557(+) | protein_length=2	1	5	5	5	23.659	210	0	49.177	25.2	65759000	5					gene=PF3D7_0207400
PF3D7_0316800.1-p1	PF3D7_0316800.1-p1	transcript=PF3D7_0316800.1	gene=PF3D7_0316800	gene_product=40S ribosomal protein S15A, putative	| transcript=PF3D7_0316800.1 | gene=PF3D7_0316800 | organism=Plasmodium_falciparum_3D7 | gene_product=40S ribosomal protein S15A, putative | transcript_product=40S ribosomal protein S15A, putative | location=Pf3D7_03_v3:677842-678474(+) | protein_length=1	1	5	5	5	14.873	130	0	79.329	41.5	20475000	5					gene=PF3D7_0207400
PF3D7_0517000.1-p1	PF3D7_0517000.1-p1	transcript=PF3D7_0517000.1	gene=PF3D7_0517000	gene_product=60S ribosomal protein L12, putative	| transcript=PF3D7_0517000.1 | gene=PF3D7_0517000 | organism=Plasmodium_falciparum_3D7 | gene_product=60S ribosomal protein L12, putative | transcript_product=60S ribosomal protein L12, putative | location=Pf3D7_05_v3:715765-716675(-) | protein_length=165	1	5	5	5	18.112	165	0	88.224	36.4	19562000	3					gene=PF3D7_0207500
PF3D7_0714000.1-p1	PF3D7_0714000.1-p1	transcript=PF3D7_0714000.1	gene=PF3D7_0714000	gene_product=histone H2B variant	| transcript=PF3D7_0714000.1 | gene=PF3D7_0714000 | organism=Plasmodium_falciparum_3D7 | gene_product=histone H2B variant | transcript_product=histone H2B variant | location=Pf3D7_07_v3:643101-643472(-) | protein_length=123 | sequence_SO=chromosome | SO=p	1	5	4	4	13.763	123	0	45.362	35.8	14319000	3					gene=PF3D7_0207700
PF3D7_0818200.1-p1	PF3D7_0818200.1-p1	transcript=PF3D7_0818200.1	gene=PF3D7_0818200	gene_product=14-3-3 protein	| transcript=PF3D7_0818200.1 | gene=PF3D7_0818200 | organism=Plasmodium_falciparum_3D7 | gene_product=14-3-3 protein | transcript_product=14-3-3 protein | location=Pf3D7_08_v3:830006-831454(+) | protein_length=262 | sequence_SO=chromosome | SO=protein_cod	1	5	5	5	30.192	262	0	111.66	24.8	13478000	4					gene=PF3D7_0207900
PF3D7_0317600.1-p1	PF3D7_0317600.1-p1	transcript=PF3D7_0317600.1	gene=PF3D7_0317600	gene_product=40S ribosomal protein S11, putative	| transcript=PF3D7_0317600.1 | gene=PF3D7_0317600 | organism=Plasmodium_falciparum_3D7 | gene_product=40S ribosomal protein S11, putative | transcript_product=40S ribosomal protein S11, putative | location=Pf3D7_03_v3:725015-726130(+) | protein_length=161	1	4	4	4	18.76	161	0	98.684	22.4	17209000	3					gene=PF3D7_0207900
PF3D7_1242700.1-p1	PF3D7_1242700.1-p1	transcript=PF3D7_1242700.1	gene=PF3D7_1242700	gene_product=40S ribosomal protein S17, putative	| transcript=PF3D7_1242700.1 | gene=PF3D7_1242700 | organism=Plasmodium_falciparum_3D7 | gene_product=40S ribosomal protein S17, putative | transcript_product=40S ribosomal protein S17, putative | location=Pf3D7_12_v3:1803653-1804483(+) | protein_length=1	1	4	4	4	16.067	137	0	51.792	32.1	9966300	1					gene=PF3D7_0208000
PF3D7_1342000.1-p1	PF3D7_1342000.1-p1	transcript=PF3D7_1342000.1	gene=PF3D7_1342000	gene_product=40S ribosomal protein S6	| transcript=PF3D7_1342000.1 | gene=PF3D7_1342000 | organism=Plasmodium_falciparum_3D7 | gene_product=40S ribosomal protein S6 | transcript_product=40S ribosomal protein S6 | location=Pf3D7_13_v3:1653211-1654131(-) | protein_length=306 | sequence_SO=chrom	1	4	4	4	35.384	306	0	129	9.2	5437900	1					gene=PF3D7_0210600
PF3D7_0507100.1-p1	PF3D7_0507100.1-p1	transcript=PF3D7_0507100.1	gene=PF3D7_0507100	gene_product=60S ribosomal protein L4	| transcript=PF3D7_0507100.1 | gene=PF3D7_0507100 | organism=Plasmodium_falciparum_3D7 | gene_product=60S ribosomal protein L4 | transcript_product=60S ribosomal protein L4 | location=Pf3D7_05_v3:294668-295903(-) | protein_length=411 | sequence_SO=chromos	1	4	4	4	46.211	411	0	181.97	16.8	5151500	1					gene=PF3D7_0210800
PF3D7_1003500.1-p1	PF3D7_1003500.1-p1	transcript=PF3D7_1003500.1	gene=PF3D7_1003500	gene_product=40S ribosomal protein S20e, putative	| transcript=PF3D7_1003500.1 | gene=PF3D7_1003500 | organism=Plasmodium_falciparum_3D7 | gene_product=40S ribosomal protein S20e, putative | transcript_product=40S ribosomal protein S20e, putative | location=Pf3D7_10_v3:160316-160962(-) | protein_length=1	1	3	3	3	13.513	118	0	32.412	18.6	20603000	2					gene=PF3D7_0211400
PF3D7_1105400.1-p1	PF3D7_1105400.1-p1	transcript=PF3D7_1105400.1	gene=PF3D7_1105400	gene_product=40S ribosomal protein S4, putative	| transcript=PF3D7_1105400.1 | gene=PF3D7_1105400 | organism=Plasmodium_falciparum_3D7 | gene_product=40S ribosomal protein S4, putative | transcript_product=40S ribosomal protein S4, putative | location=Pf3D7_11_v3:235597-237097(-) | protein_length=261 |	1	3	3	3	29.772	261	0	138.05	18.4	13317000	6					gene=PF3D7_0212000
PF3D7_1302800.1-p1	PF3D7_1302800.1-p1	transcript=PF3D7_1302800.1	gene=PF3D7_1302800	gene_product=40S ribosomal protein S7, putative	| transcript=PF3D7_1302800.1 | gene=PF3D7_1302800 | organism=Plasmodium_falciparum_3D7 | gene_product=40S ribosomal protein S7, putative | transcript_product=40S ribosomal protein S7, putative | location=Pf3D7_13_v3:150783-151635(-) | protein_length=194 |	1	3	3	3	22.48	194	0	44.465	33	11761000	1					gene=PF3D7_0212000
PF3D7_1317800.1-p1	PF3D7_1317800.1-p1	transcript=PF3D7_1317800.1	gene=PF3D7_1317800	gene_product=40S ribosomal protein S19	| transcript=PF3D7_1317800.1 | gene=PF3D7_1317800 | organism=Plasmodium_falciparum_3D7 | gene_product=40S ribosomal protein S19 | transcript_product=40S ribosomal protein S19 | location=Pf3D7_13_v3:740527-741454(+) | protein_length=145 | sequence_SO=chrom	1	3	3	3	16.763	145	0	63.038	26.2	8539100	1					gene=PF3D7_0212600
PF3D7_1414300.1-p1	PF3D7_1414300.1-p1	transcript=PF3D7_1414300.1	gene=PF3D7_1414300	gene_product=60S ribosomal protein L10, putative	| transcript=PF3D7_1414300.1 | gene=PF3D7_1414300 | organism=Plasmodium_falciparum_3D7 | gene_product=60S ribosomal protein L10, putative | transcript_product=60S ribosomal protein L10, putative | location=Pf3D7_14_v3:570802-571461(+) | protein_length=219	1	3	3	3	25.216	219	0	81.151	12.8	6812600	1					gene=PF3D7_0214900
PF3D7_1003600.1-p1	PF3D7_1003600.1-p1	transcript=PF3D7_1003600.1	gene=PF3D7_1003600	gene_product=inner membrane complex protein 1c, putative	| transcript=PF3D7_1003600.1 | gene=PF3D7_1003600 | organism=Plasmodium_falciparum_3D7 | gene_product=inner membrane complex protein 1c, putative | transcript_product=inner membrane complex protein 1c, putative | location=Pf3D7_10_v3:164945-165790(+) | pr	1	3	3	3	32.653	281	0	17.52	10	5220600	3					gene=PF3D7_0214900
PF3D7_0705700.1-p1	PF3D7_0705700.1-p1	transcript=PF3D7_0705700.1	gene=PF3D7_0705700	gene_product=40S ribosomal protein S29, putative	| transcript=PF3D7_0705700.1 | gene=PF3D7_0705700 | organism=Plasmodium_falciparum_3D7 | gene_product=40S ribosomal protein S29, putative | transcript_product=40S ribosomal protein S29, putative | location=Pf3D7_07_v3:285472-286166(-) | protein_length=54	1	2	2	2	6.4156	54	0	13.528	29.6	10827000	1					gene=PF3D7_0214900
PF3D7_1460300.1-p1	PF3D7_1460300.1-p1	transcript=PF3D7_1460300.1	gene=PF3D7_1460300	gene_product=60S ribosomal protein L29, putative	| transcript=PF3D7_1460300.1 | gene=PF3D7_1460300 | organism=Plasmodium_falciparum_3D7 | gene_product=60S ribosomal protein L29, putative | transcript_product=60S ribosomal protein L29, putative | location=Pf3D7_14_v3:2459214-2459964(-) | protein_length=6	1	2	2	2	8.0144	67	0	11.475	13.4	10553000	1					gene=PF3D7_0214900
PF3D7_0719700.1-p1	PF3D7_0719700.1-p1	transcript=PF3D7_0719700.1	gene=PF3D7_0719700	gene_product=40S ribosomal protein S10, putative	| transcript=PF3D7_0719700.1 | gene=PF3D7_0719700 | organism=Plasmodium_falciparum_3D7 | gene_product=40S ribosomal protein S10, putative | transcript_product=40S ribosomal protein S10, putative | location=Pf3D7_07_v3:861583-862487(+) | protein_length=137	1	2	2	2	16.478	137	0	32.263	19	6143200	1					gene=PF3D7_0215000
PF3D7_1468700.1-p1	PF3D7_1468700.1-p1	transcript=PF3D7_1468700.1	gene=PF3D7_1468700	gene_product=eukaryotic initiation factor 4A	| transcript=PF3D7_1468700.1 | gene=PF3D7_1468700 | organism=Plasmodium_falciparum_3D7 | gene_product=eukaryotic initiation factor 4A | transcript_product=eukaryotic initiation factor 4A | location=Pf3D7_14_v3:2825370-2826918(+) | protein_length=398 | seq	1	2	2	2	45.31	398	0	40.117	6.5	5932200	2					gene=PF3D7_0215900
PF3D7_1408600.1-p1	PF3D7_1408600.1-p1	transcript=PF3D7_1408600.1	gene=PF3D7_1408600	gene_product=40S ribosomal protein S8e, putative	| transcript=PF3D7_1408600.1 | gene=PF3D7_1408600 | organism=Plasmodium_falciparum_3D7 | gene_product=40S ribosomal protein S8e, putative | transcript_product=40S ribosomal protein S8e, putative | location=Pf3D7_14_v3:323317-324172(+) | protein_length=218	1	2	2	2	25.051	218	0	62.35	13.3	5898400	1					gene=PF3D7_0215900
PF3D7_1130200.1-p1	PF3D7_1130200.1-p1	transcript=PF3D7_1130200.1	gene=PF3D7_1130200	gene_product=60S ribosomal protein P0	| transcript=PF3D7_1130200.1 | gene=PF3D7_1130200 | organism=Plasmodium_falciparum_3D7 | gene_product=60S ribosomal protein P0 | transcript_product=60S ribosomal protein P0 | location=Pf3D7_11_v3:1165221-1166171(+) | protein_length=316 | sequence_SO=chrom	1	2	2	2	34.967	316	0	177.73	9.8	5798400	1					gene=PF3D7_0215900
PF3D7_1109900.1-p1	PF3D7_1109900.1-p1	transcript=PF3D7_1109900.1	gene=PF3D7_1109900	gene_product=60S ribosomal protein L36	| transcript=PF3D7_1109900.1 | gene=PF3D7_1109900 | organism=Plasmodium_falciparum_3D7 | gene_product=60S ribosomal protein L36 | transcript_product=60S ribosomal protein L36 | location=Pf3D7_11_v3:397124-397775(+) | protein_length=112 | sequence_SO=chrom	1	2	2	2	12.787	112	0	48.199	19.6	5382400	2					gene=PF3D7_0220400
PF3D7_1351400.1-p1	PF3D7_1351400.1-p1	transcript=PF3D7_1351400.1	gene=PF3D7_1351400	gene_product=60S ribosomal protein L17, putative	| transcript=PF3D7_1351400.1 | gene=PF3D7_1351400 | organism=Plasmodium_falciparum_3D7 | gene_product=60S ribosomal protein L17, putative | transcript_product=60S ribosomal protein L17, putative | location=Pf3D7_13_v3:2052108-2053384(+) | protein_length=2	1	2	2	2	23.414	203	0	108.02	11.8	5017600	1					gene=PF3D7_0220400
PF3D7_1211400.1-p1	PF3D7_1211400.1-p1	transcript=PF3D7_1211400.1	gene=PF3D7_1211400	gene_product=heat shock protein DNAJ homologue Pfj4	| transcript=PF3D7_1211400.1 | gene=PF3D7_1211400 | organism=Plasmodium_falciparum_3D7 | gene_product=heat shock protein DNAJ homologue Pfj4 | transcript_product=heat shock protein DNAJ homologue Pfj4 | location=Pf3D7_12_v3:505344-506662(+) | protein_leng	1	2	2	2	28.062	244	0	11.297	12.3	4249100	1					gene=PF3D7_0221000
PF3D7_0908400.1-p1	PF3D7_0908400.1-p1	transcript=PF3D7_0908400.1	gene=PF3D7_0908400	gene_product=conserved Plasmodium protein, unknown function	| transcript=PF3D7_0908400.1 | gene=PF3D7_0908400 | organism=Plasmodium_falciparum_3D7 | gene_product=conserved Plasmodium protein, unknown function | transcript_product=conserved Plasmodium protein, unknown function | location=Pf3D7_09_v3:388149-388736(+	1	2	2	2	24.061	195	0	11.603	9.2	3742200	2					gene=PF3D7_0221000
PF3D7_0524000.1-p1	PF3D7_0524000.1-p1	transcript=PF3D7_0524000.1	gene=PF3D7_0524000	gene_product=karyopherin beta	| transcript=PF3D7_0524000.1 | gene=PF3D7_0524000 | organism=Plasmodium_falciparum_3D7 | gene_product=karyopherin beta | transcript_product=karyopherin beta | location=Pf3D7_05_v3:998753-1002124(+) | protein_length=1123 | sequence_SO=chromosome | SO=prote	1	2	2	2	127.35	1123	0	43.622	2.3	3427800	2					gene=PF3D7_0221200
PF3D7_0719600.1-p1	PF3D7_0719600.1-p1	transcript=PF3D7_0719600.1	gene=PF3D7_0719600	gene_product=60S ribosomal protein L11a, putative	| transcript=PF3D7_0719600.1 | gene=PF3D7_0719600 | organism=Plasmodium_falciparum_3D7 | gene_product=60S ribosomal protein L11a, putative | transcript_product=60S ribosomal protein L11a, putative | location=Pf3D7_07_v3:858742-859492(-) | protein_length=1	1	2	2	2	20.227	173	0	49.775	14.5	2838700	1					gene=PF3D7_0221400
PF3D7_1432100.1-p1	PF3D7_1432100.1-p1	transcript=PF3D7_1432100.1	gene=PF3D7_1432100	gene_product=voltage-dependent anion-selective channel protein, putative	| transcript=PF3D7_1432100.1 | gene=PF3D7_1432100 | organism=Plasmodium_falciparum_3D7 | gene_product=voltage-dependent anion-selective channel protein, putative | transcript_product=voltage-dependent anion-selective channel protein, putative | location=P	1	2	2	2	33.266	289	0	22.495	6.6	1841200	1					gene=PF3D7_0221400
PF3D7_0708400.1-p1	PF3D7_0708400.1-p1	transcript=PF3D7_0708400.1	gene=PF3D7_0708400	gene_product=heat shock protein 90	| transcript=PF3D7_0708400.1 | gene=PF3D7_0708400 | organism=Plasmodium_falciparum_3D7 | gene_product=heat shock protein 90 | transcript_product=heat shock protein 90 | location=Pf3D7_07_v3:381592-384614(+) | protein_length=745 | sequence_SO=chromosome |	1	2	2	2	86.165	745	0	24.416	3.1	1226500	1					gene=PF3D7_0221700
PF3D7_0322900.1-p1	PF3D7_0322900.1-p1	transcript=PF3D7_0322900.1	gene=PF3D7_0322900	gene_product=40S ribosomal protein S3A, putative	| transcript=PF3D7_0322900.1 | gene=PF3D7_0322900 | organism=Plasmodium_falciparum_3D7 | gene_product=40S ribosomal protein S3A, putative | transcript_product=40S ribosomal protein S3A, putative | location=Pf3D7_03_v3:965553-966502(-) | protein_length=262	1	2	2	2	30.047	262	0	298	9.9	1117000	1					gene=PF3D7_0222000
PF3D7_0915100.1-p1	PF3D7_0915100.1-p1	transcript=PF3D7_0915100.1	gene=PF3D7_0915100	gene_product=SUMO-conjugating enzyme UBC9	| transcript=PF3D7_0915100.1 | gene=PF3D7_0915100 | organism=Plasmodium_falciparum_3D7 | gene_product=SUMO-conjugating enzyme UBC9 | transcript_product=SUMO-conjugating enzyme UBC9 | location=Pf3D7_09_v3:643232-644043(-) | protein_length=159 | sequence_SO	1	1	1	1	18.19	159	0.0075188	5.8183	6.3	281770000	1					gene=PF3D7_0222200
PF3D7_1023600.1-p1	PF3D7_1023600.1-p1	transcript=PF3D7_1023600.1	gene=PF3D7_1023600	gene_product=conserved Plasmodium protein, unknown function	| transcript=PF3D7_1023600.1 | gene=PF3D7_1023600 | organism=Plasmodium_falciparum_3D7 | gene_product=conserved Plasmodium protein, unknown function | transcript_product=conserved Plasmodium protein, unknown function | location=Pf3D7_10_v3:987358-990148(-	1	1	1	1	62.066	512	0.0043478	7.0126	2	45162000	1					gene=PF3D7_0222700
PF3D7_1358800.1-p1	PF3D7_1358800.1-p1	transcript=PF3D7_1358800.1	gene=PF3D7_1358800	gene_product=40S ribosomal protein S15	| transcript=PF3D7_1358800.1 | gene=PF3D7_1358800 | organism=Plasmodium_falciparum_3D7 | gene_product=40S ribosomal protein S15 | transcript_product=40S ribosomal protein S15 | location=Pf3D7_13_v3:2331074-2331529(+) | protein_length=151 | sequence_SO=chr	1	1	1	1	17.25	151	0	46.665	7.9	5611300	1					gene=PF3D7_0222800
PF3D7_0525800.1-p1	PF3D7_0525800.1-p1	transcript=PF3D7_0525800.1	gene=PF3D7_0525800	gene_product=inner membrane complex protein 1g, putative	| transcript=PF3D7_0525800.1 | gene=PF3D7_0525800 | organism=Plasmodium_falciparum_3D7 | gene_product=inner membrane complex protein 1g, putative | transcript_product=inner membrane complex protein 1g, putative | location=Pf3D7_05_v3:1071247-1072149(+) |	1	1	1	1	34.34	300	0.004065	6.2875	3	5030600	1					gene=PF3D7_0223200
PF3D7_0219200.1-p1	PF3D7_0219200.1-p1	transcript=PF3D7_0219200.1	gene=PF3D7_0219200	gene_product=40S ribosomal protein S30	| transcript=PF3D7_0219200.1 | gene=PF3D7_0219200 | organism=Plasmodium_falciparum_3D7 | gene_product=40S ribosomal protein S30 | transcript_product=40S ribosomal protein S30 | location=Pf3D7_02_v3:772316-772690(+) | protein_length=58 | sequence_SO=chromo	1	1	1	1	6.4876	58	0	11.323	15.5	4794100	1					gene=PF3D7_0300500
PF3D7_0307200.1-p1	PF3D7_0307200.1-p1	transcript=PF3D7_0307200.1	gene=PF3D7_0307200	gene_product=60S ribosomal protein L7, putative	| transcript=PF3D7_0307200.1 | gene=PF3D7_0307200 | organism=Plasmodium_falciparum_3D7 | gene_product=60S ribosomal protein L7, putative | transcript_product=60S ribosomal protein L7, putative | location=Pf3D7_03_v3:314976-316236(-) | protein_length=257 |	1	1	1	1	30.523	257	0	131.51	5.4	4024000	1					gene=PF3D7_0300500
PF3D7_1343000.1-p1	PF3D7_1343000.1-p1	transcript=PF3D7_1343000.1	gene=PF3D7_1343000	gene_product=phosphoethanolamine N-methyltransferase	| transcript=PF3D7_1343000.1 | gene=PF3D7_1343000 | organism=Plasmodium_falciparum_3D7 | gene_product=phosphoethanolamine N-methyltransferase | transcript_product=phosphoethanolamine N-methyltransferase | location=Pf3D7_13_v3:1696894-1698113(+) | protein_	1	1	1	1	31.043	266	0	19.023	4.1	3889100	1					gene=PF3D7_0300800
PF3D7_1302500.1-p1	PF3D7_1302500.1-p1	transcript=PF3D7_1302500.1	gene=PF3D7_1302500	gene_product=conserved Plasmodium protein, unknown function	| transcript=PF3D7_1302500.1 | gene=PF3D7_1302500 | organism=Plasmodium_falciparum_3D7 | gene_product=conserved Plasmodium protein, unknown function | transcript_product=conserved Plasmodium protein, unknown function | location=Pf3D7_13_v3:131849-140594(-	1	1	1	1	325.17	2743	0.0048309	10.736	0.3	2898800	1					gene=PF3D7_0300900
PF3D7_0204700.1-p1	PF3D7_0204700.1-p1	transcript=PF3D7_0204700.1	gene=PF3D7_0204700	gene_product=hexose transporter	| transcript=PF3D7_0204700.1 | gene=PF3D7_0204700 | organism=Plasmodium_falciparum_3D7 | gene_product=hexose transporter | transcript_product=hexose transporter | location=Pf3D7_02_v3:205889-207403(-) | protein_length=504 | sequence_SO=chromosome | SO=pro	1	1	1	1	56.416	504	0.0045045	7.4392	3	2729200	1					gene=PF3D7_0301300
PF3D7_0814200.1-p1	PF3D7_0814200.1-p1	transcript=PF3D7_0814200.1	gene=PF3D7_0814200	gene_product=DNA/RNA-binding protein Alba 1	| transcript=PF3D7_0814200.1 | gene=PF3D7_0814200 | organism=Plasmodium_falciparum_3D7 | gene_product=DNA/RNA-binding protein Alba 1 | transcript_product=DNA/RNA-binding protein Alba 1 | location=Pf3D7_08_v3:687340-688086(+) | protein_length=248 | sequenc	1	1	1	1	27.258	248	0	25.182	4.4	2673500	1					gene=PF3D7_0302200
PF3D7_1310700.1-p1	PF3D7_1310700.1-p1	transcript=PF3D7_1310700.1	gene=PF3D7_1310700	gene_product=RNA-binding protein, putative	| transcript=PF3D7_1310700.1 | gene=PF3D7_1310700 | organism=Plasmodium_falciparum_3D7 | gene_product=RNA-binding protein, putative | transcript_product=RNA-binding protein, putative | location=Pf3D7_13_v3:468232-468663(-) | protein_length=143 | sequence_	1	1	1	1	16.526	143	0.0041322	6.4713	6.3	2414400	1					gene=PF3D7_0302200
PF3D7_1323400.1-p1	PF3D7_1323400.1-p1	transcript=PF3D7_1323400.1	gene=PF3D7_1323400	gene_product=60S ribosomal protein L23	| transcript=PF3D7_1323400.1 | gene=PF3D7_1323400 | organism=Plasmodium_falciparum_3D7 | gene_product=60S ribosomal protein L23 | transcript_product=60S ribosomal protein L23 | location=Pf3D7_13_v3:971847-973036(-) | protein_length=190 | sequence_SO=chrom	1	1	1	1	22.092	190	0	48.529	6.8	2216300	1					gene=PF3D7_0302500
PF3D7_1312700.1-p1	PF3D7_1312700.1-p1	transcript=PF3D7_1312700.1	gene=PF3D7_1312700	gene_product=conserved Plasmodium protein, unknown function	| transcript=PF3D7_1312700.1 | gene=PF3D7_1312700 | organism=Plasmodium_falciparum_3D7 | gene_product=conserved Plasmodium protein, unknown function | transcript_product=conserved Plasmodium protein, unknown function | location=Pf3D7_13_v3:532270-533958(-	1	1	1	1	66.946	562	0.0041152	6.4136	2.3	1871100	1					gene=PF3D7_0100500
PF3D7_1341200.1-p1	PF3D7_1341200.1-p1	transcript=PF3D7_1341200.1	gene=PF3D7_1341200	gene_product=60S ribosomal protein L18, putative	| transcript=PF3D7_1341200.1 | gene=PF3D7_1341200 | organism=Plasmodium_falciparum_3D7 | gene_product=60S ribosomal protein L18, putative | transcript_product=60S ribosomal protein L18, putative | location=Pf3D7_13_v3:1633860-1634530(-) | protein_length=1	1	1	1	1	21.746	184	0	114.49	5.4	1637000	1					gene=PF3D7_0100500
PF3D7_0402400.1-p1	PF3D7_0402400.1-p1	transcript=PF3D7_0402400.1	gene=PF3D7_0402400	gene_product=Plasmodium exported protein, unknown function	| transcript=PF3D7_0402400.1 | gene=PF3D7_0402400 | organism=Plasmodium_falciparum_3D7 | gene_product=Plasmodium exported protein, unknown function | transcript_product=Plasmodium exported protein, unknown function | location=Pf3D7_04_v3:147490-148380(-)	1	1	1	1	31.019	254	0.0038023	5.8565	3.1	1222900	1					gene=PF3D7_0100600
																					gene=PF3D7_0100600
																					gene=PF3D7_0100600
																					gene=PF3D7_0100900
																					gene=PF3D7_0100900
																					gene=PF3D7_0100900
																					gene=PF3D7_0101000
																					gene=PF3D7_0101000
																					gene=PF3D7_0101100
																					gene=PF3D7_0101100
																					gene=PF3D7_0101100
																					gene=PF3D7_0101200
																					gene=PF3D7_0101200
																					gene=PF3D7_0101200
																					gene=PF3D7_0101300
																					gene=PF3D7_0101300
																					gene=PF3D7_0101300
																					gene=PF3D7_0101400
																					gene=PF3D7_0101800
																					gene=PF3D7_0101800
																					gene=PF3D7_0101800
																					gene=PF3D7_0101900
																					gene=PF3D7_0101900
																					gene=PF3D7_0101900
																					gene=PF3D7_0102300
																					gene=PF3D7_0102300
																					gene=PF3D7_0102300
																					gene=PF3D7_0102500
																					gene=PF3D7_0102500
																					gene=PF3D7_0102500
																					gene=PF3D7_0102500
																					gene=PF3D7_0102500
																					gene=PF3D7_0102500
																					gene=PF3D7_0102500
																					gene=PF3D7_0102600
																					gene=PF3D7_0102600
																					gene=PF3D7_0102600
																					gene=PF3D7_0102600
																					gene=PF3D7_0102700
																					gene=PF3D7_0102700
																					gene=PF3D7_0102700
																					gene=PF3D7_0103200
																					gene=PF3D7_0103200
																					gene=PF3D7_0103200
																					gene=PF3D7_0103600
																					gene=PF3D7_0103600
																					gene=PF3D7_0103600
																					gene=PF3D7_0103600
																					gene=PF3D7_0103600
																					gene=PF3D7_0103900
																					gene=PF3D7_0104000
																					gene=PF3D7_0104000
																					gene=PF3D7_0104000
																					gene=PF3D7_0104000
																					gene=PF3D7_0104000
																					gene=PF3D7_0104200
																					gene=PF3D7_0104500
																					gene=PF3D7_0104700
																					gene=PF3D7_0105400
																					gene=PF3D7_0105400
																					gene=PF3D7_0105400
																					gene=PF3D7_0105400
																					gene=PF3D7_0106600
																					gene=PF3D7_0107300
																					gene=PF3D7_0107300
																					gene=PF3D7_0107700
																					gene=PF3D7_0107900
																					gene=PF3D7_0108700
																					gene=PF3D7_0108700
																					gene=PF3D7_0108700
																					gene=PF3D7_0108700
																					gene=PF3D7_0108700
																					gene=PF3D7_0108700
																					gene=PF3D7_0109100
																					gene=PF3D7_0109100
																					gene=PF3D7_0109100
																					gene=PF3D7_0109850
																					gene=PF3D7_0109850
																					gene=PF3D7_0109850
																					gene=PF3D7_0109850
																					gene=PF3D7_0109850
																					gene=PF3D7_0109850
																					gene=PF3D7_0109850
																					gene=PF3D7_0109850
																					gene=PF3D7_0109850
																					gene=PF3D7_0109850
																					gene=PF3D7_0109850
																					gene=PF3D7_0109850
																					gene=PF3D7_0109850
																					gene=PF3D7_0109850
																					gene=PF3D7_0109850
																					gene=PF3D7_0109850
																					gene=PF3D7_0109850
																					gene=PF3D7_0109850
																					gene=PF3D7_0109850
																					gene=PF3D7_0109850
																					gene=PF3D7_0109850
																					gene=PF3D7_0109850
																					gene=PF3D7_0109850
																					gene=PF3D7_0110000
																					gene=PF3D7_0111500
																					gene=PF3D7_0111500
																					gene=PF3D7_0111500
																					gene=PF3D7_0111500
																					gene=PF3D7_0111500
																					gene=PF3D7_0111500
																					gene=PF3D7_0111500
																					gene=PF3D7_0111500
																					gene=PF3D7_0111500
																					gene=PF3D7_0112000
																					gene=PF3D7_0112000
																					gene=PF3D7_0112000
																					gene=PF3D7_0112000
																					gene=PF3D7_0112000
																					gene=PF3D7_0112100
																					gene=PF3D7_0112800
																					gene=PF3D7_0112800
																					gene=PF3D7_0112900
																					gene=PF3D7_0113000
																					gene=PF3D7_0113000
																					gene=PF3D7_0113000
																					gene=PF3D7_0113300
																					gene=PF3D7_0113300
																					gene=PF3D7_0113700
																					gene=PF3D7_0113700
																					gene=PF3D7_0113700
																					gene=PF3D7_0113700
																					gene=PF3D7_0113700
																					gene=PF3D7_0113700
																					gene=PF3D7_0113700
																					gene=PF3D7_0113900
																					gene=PF3D7_0113900
																					gene=PF3D7_0114100
																					gene=PF3D7_0114100
																					gene=PF3D7_0114200
																					gene=PF3D7_0114200
																					gene=PF3D7_0114200
																					gene=PF3D7_0114300
																					gene=PF3D7_0114300
																					gene=PF3D7_0114300
																					gene=PF3D7_0114500
																					gene=PF3D7_0114500
																					gene=PF3D7_0114500
																					gene=PF3D7_0114600
																					gene=PF3D7_0114600
																					gene=PF3D7_0114600
																					gene=PF3D7_0114600
																					gene=PF3D7_0114600
																					gene=PF3D7_0114600
																					gene=PF3D7_0114600
																					gene=PF3D7_0114600
																					gene=PF3D7_0114700
																					gene=PF3D7_0114700
																					gene=PF3D7_0114700
																					gene=PF3D7_0114800
																					gene=PF3D7_0114800
																					gene=PF3D7_0114800
																					gene=PF3D7_0114900
																					gene=PF3D7_0114900
																					gene=PF3D7_0114900
																					gene=PF3D7_0114900
																					gene=PF3D7_0114900
																					gene=PF3D7_0115100
																					gene=PF3D7_0115100
																					gene=PF3D7_0115100
																					gene=PF3D7_0115300
																					gene=PF3D7_0115300
																					gene=PF3D7_0115300
																					gene=PF3D7_0115400
																					gene=PF3D7_0115400
																					gene=PF3D7_0200200
																					gene=PF3D7_0200400
																					gene=PF3D7_0200400
																					gene=PF3D7_0200400
																					gene=PF3D7_0200600
																					gene=PF3D7_0201000
																					gene=PF3D7_0201000
																					gene=PF3D7_0201000
																					gene=PF3D7_0201200
																					gene=PF3D7_0201300
																					gene=PF3D7_0201300
																					gene=PF3D7_0201300
																					gene=PF3D7_0201400
																					gene=PF3D7_0201400
																					gene=PF3D7_0201400
																					gene=PF3D7_0201500
																					gene=PF3D7_0201500
																					gene=PF3D7_0201800
																					gene=PF3D7_0201800
																					gene=PF3D7_0201800
																					gene=PF3D7_0201800
																					gene=PF3D7_0201800
																					gene=PF3D7_0201800
																					gene=PF3D7_0201800
																					gene=PF3D7_0201900
																					gene=PF3D7_0202000
																					gene=PF3D7_0202000
																					gene=PF3D7_0202500
																					gene=PF3D7_0203900
																					gene=PF3D7_0204100
																					gene=PF3D7_0204200
																					gene=PF3D7_0204200
																					gene=PF3D7_0204200
																					gene=PF3D7_0204200
																					gene=PF3D7_0204200
																					gene=PF3D7_0204200
																					gene=PF3D7_0204200
																					gene=PF3D7_0204200
																					gene=PF3D7_0204600
																					gene=PF3D7_0206100
																					gene=PF3D7_0206100
																					gene=PF3D7_0206100
																					gene=PF3D7_0206100
																					gene=PF3D7_0206100
																					gene=PF3D7_0206900
																					gene=PF3D7_0206900
																					gene=PF3D7_0206900
																					gene=PF3D7_0206900
																					gene=PF3D7_0206900
																					gene=PF3D7_0206900
																					gene=PF3D7_0207400
																					gene=PF3D7_0207400
																					gene=PF3D7_0207400
																					gene=PF3D7_0207400
																					gene=PF3D7_0207400
																					gene=PF3D7_0207500
																					gene=PF3D7_0207500
																					gene=PF3D7_0207500
																					gene=PF3D7_0207500
																					gene=PF3D7_0207500
																					gene=PF3D7_0207500
																					gene=PF3D7_0207600
																					gene=PF3D7_0207600
																					gene=PF3D7_0207600
																					gene=PF3D7_0207600
																					gene=PF3D7_0207600
																					gene=PF3D7_0207600
																					gene=PF3D7_0207600
																					gene=PF3D7_0207700
																					gene=PF3D7_0207700
																					gene=PF3D7_0207700
																					gene=PF3D7_0207700
																					gene=PF3D7_0207700
																					gene=PF3D7_0207700
																					gene=PF3D7_0207800
																					gene=PF3D7_0207800
																					gene=PF3D7_0207800
																					gene=PF3D7_0207800
																					gene=PF3D7_0207800
																					gene=PF3D7_0207800
																					gene=PF3D7_0207800
																					gene=PF3D7_0207900
																					gene=PF3D7_0207900
																					gene=PF3D7_0207900
																					gene=PF3D7_0207900
																					gene=PF3D7_0207900
																					gene=PF3D7_0208000
																					gene=PF3D7_0208000
																					gene=PF3D7_0208000
																					gene=PF3D7_0208000
																					gene=PF3D7_0208000
																					gene=PF3D7_0208000
																					gene=PF3D7_0208500
																					gene=PF3D7_0208500
																					gene=PF3D7_0208500
																					gene=PF3D7_0208500
																					gene=PF3D7_0208500
																					gene=PF3D7_0208800
																					gene=PF3D7_0208900
																					gene=PF3D7_0209000
																					gene=PF3D7_0209300
																					gene=PF3D7_0209300
																					gene=PF3D7_0209300
																					gene=PF3D7_0210300
																					gene=PF3D7_0210300
																					gene=PF3D7_0210300
																					gene=PF3D7_0210600
																					gene=PF3D7_0210600
																					gene=PF3D7_0210600
																					gene=PF3D7_0210600
																					gene=PF3D7_0210600
																					gene=PF3D7_0210600
																					gene=PF3D7_0210600
																					gene=PF3D7_0210600
																					gene=PF3D7_0211400
																					gene=PF3D7_0211400
																					gene=PF3D7_0211400
																					gene=PF3D7_0211400
																					gene=PF3D7_0211400
																					gene=PF3D7_0211400
																					gene=PF3D7_0211400
																					gene=PF3D7_0211400
																					gene=PF3D7_0211400
																					gene=PF3D7_0211400
																					gene=PF3D7_0211400
																					gene=PF3D7_0211400
																					gene=PF3D7_0211400
																					gene=PF3D7_0211400
																					gene=PF3D7_0211600
																					gene=PF3D7_0211900
																					gene=PF3D7_0211900
																					gene=PF3D7_0211900
																					gene=PF3D7_0211900
																					gene=PF3D7_0211900
																					gene=PF3D7_0212000
																					gene=PF3D7_0212000
																					gene=PF3D7_0212000
																					gene=PF3D7_0212600
																					gene=PF3D7_0212600
																					gene=PF3D7_0214900
																					gene=PF3D7_0214900
																					gene=PF3D7_0214900
																					gene=PF3D7_0214900
																					gene=PF3D7_0214900
																					gene=PF3D7_0214900
																					gene=PF3D7_0214900
																					gene=PF3D7_0214900
																					gene=PF3D7_0214900
																					gene=PF3D7_0214900
																					gene=PF3D7_0214900
																					gene=PF3D7_0214900
																					gene=PF3D7_0214900
																					gene=PF3D7_0214900
																					gene=PF3D7_0214900
																					gene=PF3D7_0214900
																					gene=PF3D7_0214900
																					gene=PF3D7_0214900
																					gene=PF3D7_0214900
																					gene=PF3D7_0214900
																					gene=PF3D7_0214900
																					gene=PF3D7_0214900
																					gene=PF3D7_0214900
																					gene=PF3D7_0214900
																					gene=PF3D7_0214900
																					gene=PF3D7_0215300
																					gene=PF3D7_0215900
																					gene=PF3D7_0215900
																					gene=PF3D7_0215900
																					gene=PF3D7_0215900
																					gene=PF3D7_0215900
																					gene=PF3D7_0215900
																					gene=PF3D7_0215900
																					gene=PF3D7_0215900
																					gene=PF3D7_0215900
																					gene=PF3D7_0215900
																					gene=PF3D7_0215900
																					gene=PF3D7_0215900
																					gene=PF3D7_0215900
																					gene=PF3D7_0215900
																					gene=PF3D7_0215900
																					gene=PF3D7_0215900
																					gene=PF3D7_0216600
																					gene=PF3D7_0216800
																					gene=PF3D7_0217000
																					gene=PF3D7_0217000
																					gene=PF3D7_0217000
																					gene=PF3D7_0217000
																					gene=PF3D7_0217000
																					gene=PF3D7_0217000
																					gene=PF3D7_0217000
																					gene=PF3D7_0218300
																					gene=PF3D7_0218300
																					gene=PF3D7_0218300
																					gene=PF3D7_0218300
																					gene=PF3D7_0218300
																					gene=PF3D7_0218300
																					gene=PF3D7_0218300
																					gene=PF3D7_0220200
																					gene=PF3D7_0220200
																					gene=PF3D7_0220200
																					gene=PF3D7_0220300
																					gene=PF3D7_0220300
																					gene=PF3D7_0220300
																					gene=PF3D7_0220400
																					gene=PF3D7_0220400
																					gene=PF3D7_0220400
																					gene=PF3D7_0220500
																					gene=PF3D7_0220500
																					gene=PF3D7_0220500
																					gene=PF3D7_0220800
																					gene=PF3D7_0220800
																					gene=PF3D7_0220800
																					gene=PF3D7_0220800
																					gene=PF3D7_0220800
																					gene=PF3D7_0220800
																					gene=PF3D7_0220800
																					gene=PF3D7_0220800
																					gene=PF3D7_0220800
																					gene=PF3D7_0220800
																					gene=PF3D7_0220800
																					gene=PF3D7_0220800
																					gene=PF3D7_0220800
																					gene=PF3D7_0220800
																					gene=PF3D7_0220800
																					gene=PF3D7_0220800
																					gene=PF3D7_0220800
																					gene=PF3D7_0221000
																					gene=PF3D7_0221200
																					gene=PF3D7_0221200
																					gene=PF3D7_0221400
																					gene=PF3D7_0221500
																					gene=PF3D7_0221500
																					gene=PF3D7_0221500
																					gene=PF3D7_0221500
																					gene=PF3D7_0221500
																					gene=PF3D7_0221700
																					gene=PF3D7_0221700
																					gene=PF3D7_0222100
																					gene=PF3D7_0222100
																					gene=PF3D7_0222100
																					gene=PF3D7_0222200
																					gene=PF3D7_0222200
																					gene=PF3D7_0222400
																					gene=PF3D7_0222400
																					gene=PF3D7_0222400
																					gene=PF3D7_0222500
																					gene=PF3D7_0222500
																					gene=PF3D7_0222500
																					gene=PF3D7_0222700
																					gene=PF3D7_0222700
																					gene=PF3D7_0222800
																					gene=PF3D7_0222800
																					gene=PF3D7_0223200
																					gene=PF3D7_0223200
																					gene=PF3D7_0223300
																					gene=PF3D7_0223300
																					gene=PF3D7_0223300
																					gene=PF3D7_0300400
																					gene=PF3D7_0300400
																					gene=PF3D7_0300400
																					gene=PF3D7_0300500
																					gene=PF3D7_0300700
																					gene=PF3D7_0300700
																					gene=PF3D7_0300700
																					gene=PF3D7_0300800
																					gene=PF3D7_0300800
																					gene=PF3D7_0300900
																					gene=PF3D7_0300900
																					gene=PF3D7_0301000
																					gene=PF3D7_0301300
																					gene=PF3D7_0301300
																					gene=PF3D7_0301400
																					gene=PF3D7_0301400
																					gene=PF3D7_0301400
																					gene=PF3D7_0302200
																					gene=PF3D7_0302200
																					gene=PF3D7_0302200
																					gene=PF3D7_0302200
																					gene=PF3D7_0302200
																					gene=PF3D7_0302200
																					gene=PF3D7_0302200
																					gene=PF3D7_0302200
																					gene=PF3D7_0302200
																					gene=PF3D7_0302200
																					gene=PF3D7_0302200
																					gene=PF3D7_0302200
																					gene=PF3D7_0302200
																					gene=PF3D7_0302200
																					gene=PF3D7_0302200
																					gene=PF3D7_0302500
																					gene=PF3D7_0302500
																					gene=PF3D7_0302500
																					gene=PF3D7_0302500
																					gene=PF3D7_0302500
																					gene=PF3D7_0302500
																					gene=PF3D7_0302500
																					gene=PF3D7_0302500
																					gene=PF3D7_0302500
																					gene=PF3D7_0302500
																					gene=PF3D7_0302500
																					gene=PF3D7_0302500
																					gene=PF3D7_0302500
																					gene=PF3D7_0302500
																					gene=PF3D7_0302500
																					gene=PF3D7_0302500
																					gene=PF3D7_0302600
																					gene=PF3D7_0303900
																					gene=PF3D7_0303900
																					gene=PF3D7_0303900
																					gene=PF3D7_0303900
																					gene=PF3D7_0303900
																					gene=PF3D7_0304600
																					gene=PF3D7_0304700
																					gene=PF3D7_0304700
																					gene=PF3D7_0304700
																					gene=PF3D7_0304700
																					gene=PF3D7_0304700
																					gene=PF3D7_0305000
																					gene=PF3D7_0305000
																					gene=PF3D7_0305000
																					gene=PF3D7_0306700
																					gene=PF3D7_0306700
																					gene=PF3D7_0306700
																					gene=PF3D7_0306700
																					gene=PF3D7_0306700
																					gene=PF3D7_0306700
																					gene=PF3D7_0306700
																					gene=PF3D7_0307400
																					gene=PF3D7_0307800
																					gene=PF3D7_0309100
																					gene=PF3D7_0309100
																					gene=PF3D7_0309100
																					gene=PF3D7_0309100
																					gene=PF3D7_0309100
																					gene=PF3D7_0309100
																					gene=PF3D7_0309100
																					gene=PF3D7_0309100
																					gene=PF3D7_0309100
																					gene=PF3D7_0310000
																					gene=PF3D7_0310000
																					gene=PF3D7_0310000
																					gene=PF3D7_0310000
																					gene=PF3D7_0310000
																					gene=PF3D7_0310400
																					gene=PF3D7_0310800
																					gene=PF3D7_0311200
																					gene=PF3D7_0311200
																					gene=PF3D7_0311200
																					gene=PF3D7_0311600
																					gene=PF3D7_0311600
																					gene=PF3D7_0311600
																					gene=PF3D7_0311600
																					gene=PF3D7_0311600
																					gene=PF3D7_0311600
																					gene=PF3D7_0311600
																					gene=PF3D7_0311600
																					gene=PF3D7_0311600
																					gene=PF3D7_0311700
																					gene=PF3D7_0311700
																					gene=PF3D7_0311700
																					gene=PF3D7_0311700
																					gene=PF3D7_0311700
																					gene=PF3D7_0311700
																					gene=PF3D7_0311700
																					gene=PF3D7_0311700
																					gene=PF3D7_0311700
																					gene=PF3D7_0311700
																					gene=PF3D7_0311700
																					gene=PF3D7_0311700
																					gene=PF3D7_0311700
																					gene=PF3D7_0311700
																					gene=PF3D7_0311700
																					gene=PF3D7_0311700
																					gene=PF3D7_0311700
																					gene=PF3D7_0311700
																					gene=PF3D7_0311700
																					gene=PF3D7_0311700
																					gene=PF3D7_0311700
																					gene=PF3D7_0311700
																					gene=PF3D7_0311700
																					gene=PF3D7_0311700
																					gene=PF3D7_0311700
																					gene=PF3D7_0311700
																					gene=PF3D7_0311700
																					gene=PF3D7_0311700
																					gene=PF3D7_0311700
																					gene=PF3D7_0313100
																					gene=PF3D7_0313100
																					gene=PF3D7_0313100
																					gene=PF3D7_0313100
																					gene=PF3D7_0313100
																					gene=PF3D7_0313100
																					gene=PF3D7_0313100
																					gene=PF3D7_0313300
																					gene=PF3D7_0313300
																					gene=PF3D7_0313300
																					gene=PF3D7_0313300
																					gene=PF3D7_0313300
																					gene=PF3D7_0313300
																					gene=PF3D7_0313300
																					gene=PF3D7_0313300
																					gene=PF3D7_0313300
																					gene=PF3D7_0313700
																					gene=PF3D7_0313700
																					gene=PF3D7_0313700
																					gene=PF3D7_0313700
																					gene=PF3D7_0313700
																					gene=PF3D7_0313700
																					gene=PF3D7_0313700
																					gene=PF3D7_0313700
																					gene=PF3D7_0313700
																					gene=PF3D7_0313700
																					gene=PF3D7_0313700
																					gene=PF3D7_0313700
																					gene=PF3D7_0313700
																					gene=PF3D7_0313700
																					gene=PF3D7_0313700
																					gene=PF3D7_0313700
																					gene=PF3D7_0313700
																					gene=PF3D7_0313700
																					gene=PF3D7_0313700
																					gene=PF3D7_0313700
																					gene=PF3D7_0313700
																					gene=PF3D7_0313700
																					gene=PF3D7_0313700
																					gene=PF3D7_0313700
																					gene=PF3D7_0313700
																					gene=PF3D7_0313700
																					gene=PF3D7_0313700
																					gene=PF3D7_0313700
																					gene=PF3D7_0313700
																					gene=PF3D7_0313700
																					gene=PF3D7_0313700
																					gene=PF3D7_0313700
																					gene=PF3D7_0313700
																					gene=PF3D7_0313700
																					gene=PF3D7_0313700
																					gene=PF3D7_0313800
																					gene=PF3D7_0313800
																					gene=PF3D7_0313800
																					gene=PF3D7_0313800
																					gene=PF3D7_0313800
																					gene=PF3D7_0313800
																					gene=PF3D7_0313800
																					gene=PF3D7_0313800
																					gene=PF3D7_0313800
																					gene=PF3D7_0313800
																					gene=PF3D7_0313800
																					gene=PF3D7_0313800
																					gene=PF3D7_0313800
																					gene=PF3D7_0313900
																					gene=PF3D7_0314000
																					gene=PF3D7_0314000
																					gene=PF3D7_0314000
																					gene=PF3D7_0314000
																					gene=PF3D7_0314000
																					gene=PF3D7_0314000
																					gene=PF3D7_0314000
																					gene=PF3D7_0314000
																					gene=PF3D7_0314000
																					gene=PF3D7_0314000
																					gene=PF3D7_0314000
																					gene=PF3D7_0314000
																					gene=PF3D7_0314000
																					gene=PF3D7_0314300
																					gene=PF3D7_0315200
																					gene=PF3D7_0315400
																					gene=PF3D7_0315900
																					gene=PF3D7_0315900
																					gene=PF3D7_0315900
																					gene=PF3D7_0316300
																					gene=PF3D7_0316300
																					gene=PF3D7_0316300
																					gene=PF3D7_0316300
																					gene=PF3D7_0316300
																					gene=PF3D7_0316300
																					gene=PF3D7_0316300
																					gene=PF3D7_0316300
																					gene=PF3D7_0316300
																					gene=PF3D7_0316300
																					gene=PF3D7_0316400
																					gene=PF3D7_0317100
																					gene=PF3D7_0317100
																					gene=PF3D7_0317100
																					gene=PF3D7_0318000
																					gene=PF3D7_0318300
																					gene=PF3D7_0318300
																					gene=PF3D7_0318300
																					gene=PF3D7_0318300
																					gene=PF3D7_0318300
																					gene=PF3D7_0318800
																					gene=PF3D7_0318800
																					gene=PF3D7_0318800
																					gene=PF3D7_0318800
																					gene=PF3D7_0318800
																					gene=PF3D7_0318800
																					gene=PF3D7_0318800
																					gene=PF3D7_0318900
																					gene=PF3D7_0318900
																					gene=PF3D7_0318900
																					gene=PF3D7_0318900
																					gene=PF3D7_0318900
																					gene=PF3D7_0319200
																					gene=PF3D7_0320200
																					gene=PF3D7_0320400
																					gene=PF3D7_0321000
																					gene=PF3D7_0321000
																					gene=PF3D7_0321000
																					gene=PF3D7_0323400
																					gene=PF3D7_0324000
																					gene=PF3D7_0324100
																					gene=PF3D7_0324100
																					gene=PF3D7_0324100
																					gene=PF3D7_0324200
																					gene=PF3D7_0324200
																					gene=PF3D7_0324200
																					gene=PF3D7_0324300
																					gene=PF3D7_0324300
																					gene=PF3D7_0324300
																					gene=PF3D7_0324400
																					gene=PF3D7_0324400
																					gene=PF3D7_0324400
																					gene=PF3D7_0324500
																					gene=PF3D7_0324500
																					gene=PF3D7_0324500
																					gene=PF3D7_0324600
																					gene=PF3D7_0324600
																					gene=PF3D7_0324600
																					gene=PF3D7_0324800
																					gene=PF3D7_0324800
																					gene=PF3D7_0324800
																					gene=PF3D7_0400600
																					gene=PF3D7_0400600
																					gene=PF3D7_0400800
																					gene=PF3D7_0400800
																					gene=PF3D7_0400800
																					gene=PF3D7_0401000
																					gene=PF3D7_0401000
																					gene=PF3D7_0401000
																					gene=PF3D7_0401400
																					gene=PF3D7_0401400
																					gene=PF3D7_0401400
																					gene=PF3D7_0401500
																					gene=PF3D7_0401500
																					gene=PF3D7_0401500
																					gene=PF3D7_0401600
																					gene=PF3D7_0401600
																					gene=PF3D7_0401600
																					gene=PF3D7_0401600
																					gene=PF3D7_0401600
																					gene=PF3D7_0401700
																					gene=PF3D7_0401700
																					gene=PF3D7_0401700
																					gene=PF3D7_0401900
																					gene=PF3D7_0402100
																					gene=PF3D7_0402100
																					gene=PF3D7_0402100
																					gene=PF3D7_0402300
																					gene=PF3D7_0402300
																					gene=PF3D7_0402300
																					gene=PF3D7_0402500
																					gene=PF3D7_0402500
																					gene=PF3D7_0402500
																					gene=PF3D7_0402600
																					gene=PF3D7_0402600
																					gene=PF3D7_0402600
																					gene=PF3D7_0402700
																					gene=PF3D7_0402700
																					gene=PF3D7_0402700
																					gene=PF3D7_0402700
																					gene=PF3D7_0402700
																					gene=PF3D7_0402700
																					gene=PF3D7_0402700
																					gene=PF3D7_0402900
																					gene=PF3D7_0402900
																					gene=PF3D7_0402900
																					gene=PF3D7_0403300
																					gene=PF3D7_0403300
																					gene=PF3D7_0403300
																					gene=PF3D7_0403300
																					gene=PF3D7_0403300
																					gene=PF3D7_0403300
																					gene=PF3D7_0403300
																					gene=PF3D7_0403300
																					gene=PF3D7_0403300
																					gene=PF3D7_0404400
																					gene=PF3D7_0404700
																					gene=PF3D7_0404700
																					gene=PF3D7_0404700
																					gene=PF3D7_0404800
																					gene=PF3D7_0404800
																					gene=PF3D7_0404800
																					gene=PF3D7_0404900
																					gene=PF3D7_0405300
																					gene=PF3D7_0405900
																					gene=PF3D7_0405900
																					gene=PF3D7_0405900
																					gene=PF3D7_0405900
																					gene=PF3D7_0405900
																					gene=PF3D7_0405900
																					gene=PF3D7_0405900
																					gene=PF3D7_0406200
																					gene=PF3D7_0407100
																					gene=PF3D7_0407100
																					gene=PF3D7_0407100
																					gene=PF3D7_0407200
																					gene=PF3D7_0407200
																					gene=PF3D7_0407200
																					gene=PF3D7_0407200
																					gene=PF3D7_0407200
																					gene=PF3D7_0407200
																					gene=PF3D7_0407200
																					gene=PF3D7_0407200
																					gene=PF3D7_0407200
																					gene=PF3D7_0408600
																					gene=PF3D7_0408700
																					gene=PF3D7_0408700
																					gene=PF3D7_0408700
																					gene=PF3D7_0408700
																					gene=PF3D7_0408700
																					gene=PF3D7_0408700
																					gene=PF3D7_0408700
																					gene=PF3D7_0408700
																					gene=PF3D7_0408700
																					gene=PF3D7_0408700
																					gene=PF3D7_0408700
																					gene=PF3D7_0408700
																					gene=PF3D7_0408700
																					gene=PF3D7_0408700
																					gene=PF3D7_0408700
																					gene=PF3D7_0408800
																					gene=PF3D7_0408900
																					gene=PF3D7_0408900
																					gene=PF3D7_0408900
																					gene=PF3D7_0408900
																					gene=PF3D7_0408900
																					gene=PF3D7_0408900
																					gene=PF3D7_0408900
																					gene=PF3D7_0408900
																					gene=PF3D7_0408900
																					gene=PF3D7_0408900
																					gene=PF3D7_0408900
																					gene=PF3D7_0409000
																					gene=PF3D7_0409700
																					gene=PF3D7_0409700
																					gene=PF3D7_0409700
																					gene=PF3D7_0409700
																					gene=PF3D7_0409700
																					gene=PF3D7_0409700
																					gene=PF3D7_0409700
																					gene=PF3D7_0410700
																					gene=PF3D7_0411200
																					gene=PF3D7_0411700
																					gene=PF3D7_0412600
																					gene=PF3D7_0412600
																					gene=PF3D7_0412600
																					gene=PF3D7_0412600
																					gene=PF3D7_0412600
																					gene=PF3D7_0412600
																					gene=PF3D7_0412600
																					gene=PF3D7_0413200
																					gene=PF3D7_0413200
																					gene=PF3D7_0413200
																					gene=PF3D7_0413300
																					gene=PF3D7_0413300
																					gene=PF3D7_0413300
																					gene=PF3D7_0413800
																					gene=PF3D7_0414100
																					gene=PF3D7_0414100
																					gene=PF3D7_0414100
																					gene=PF3D7_0414100
																					gene=PF3D7_0414100
																					gene=PF3D7_0414100
																					gene=PF3D7_0414100
																					gene=PF3D7_0414700
																					gene=PF3D7_0415700
																					gene=PF3D7_0416100
																					gene=PF3D7_0417000
																					gene=PF3D7_0417000
																					gene=PF3D7_0417000
																					gene=PF3D7_0418800
																					gene=PF3D7_0418800
																					gene=PF3D7_0418800
																					gene=PF3D7_0418800
																					gene=PF3D7_0418800
																					gene=PF3D7_0418800
																					gene=PF3D7_0418800
																					gene=PF3D7_0418800
																					gene=PF3D7_0418800
																					gene=PF3D7_0418800
																					gene=PF3D7_0418800
																					gene=PF3D7_0418800
																					gene=PF3D7_0418800
																					gene=PF3D7_0418800
																					gene=PF3D7_0418800
																					gene=PF3D7_0418800
																					gene=PF3D7_0418800
																					gene=PF3D7_0419200
																					gene=PF3D7_0419400
																					gene=PF3D7_0419400
																					gene=PF3D7_0419400
																					gene=PF3D7_0419400
																					gene=PF3D7_0419400
																					gene=PF3D7_0419400
																					gene=PF3D7_0419400
																					gene=PF3D7_0419700
																					gene=PF3D7_0421200
																					gene=PF3D7_0421200
																					gene=PF3D7_0421200
																					gene=PF3D7_0421900
																					gene=PF3D7_0422000
																					gene=PF3D7_0422000
																					gene=PF3D7_0422000
																					gene=PF3D7_0422000
																					gene=PF3D7_0422000
																					gene=PF3D7_0422000
																					gene=PF3D7_0422000
																					gene=PF3D7_0422000
																					gene=PF3D7_0422000
																					gene=PF3D7_0422100
																					gene=PF3D7_0422800
																					gene=PF3D7_0422800
																					gene=PF3D7_0422800
																					gene=PF3D7_0422800
																					gene=PF3D7_0422800
																					gene=PF3D7_0422800
																					gene=PF3D7_0422800
																					gene=PF3D7_0422800
																					gene=PF3D7_0422800
																					gene=PF3D7_0422800
																					gene=PF3D7_0422800
																					gene=PF3D7_0422800
																					gene=PF3D7_0422800
																					gene=PF3D7_0423300
																					gene=PF3D7_0423400
																					gene=PF3D7_0423700
																					gene=PF3D7_0423800
																					gene=PF3D7_0423800
																					gene=PF3D7_0423800
																					gene=PF3D7_0424000
																					gene=PF3D7_0424000
																					gene=PF3D7_0424000
																					gene=PF3D7_0424100
																					gene=PF3D7_0424100
																					gene=PF3D7_0424100
																					gene=PF3D7_0424200
																					gene=PF3D7_0424200
																					gene=PF3D7_0424200
																					gene=PF3D7_0424300
																					gene=PF3D7_0424300
																					gene=PF3D7_0424300
																					gene=PF3D7_0424300
																					gene=PF3D7_0424300
																					gene=PF3D7_0424300
																					gene=PF3D7_0424300
																					gene=PF3D7_0424300
																					gene=PF3D7_0424300
																					gene=PF3D7_0424300
																					gene=PF3D7_0424300
																					gene=PF3D7_0425000
																					gene=PF3D7_0425000
																					gene=PF3D7_0425000
																					gene=PF3D7_0425000
																					gene=PF3D7_0425000
																					gene=PF3D7_0425000
																					gene=PF3D7_0425000
																					gene=PF3D7_0425000
																					gene=PF3D7_0425000
																					gene=PF3D7_0425000
																					gene=PF3D7_0425000
																					gene=PF3D7_0425000
																					gene=PF3D7_0425000
																					gene=PF3D7_0425100
																					gene=PF3D7_0425100
																					gene=PF3D7_0425100
																					gene=PF3D7_0425200
																					gene=PF3D7_0425200
																					gene=PF3D7_0425200
																					gene=PF3D7_0425300
																					gene=PF3D7_0425300
																					gene=PF3D7_0425300
																					gene=PF3D7_0425300
																					gene=PF3D7_0425300
																					gene=PF3D7_0425500
																					gene=PF3D7_0425500
																					gene=PF3D7_0425500
																					gene=PF3D7_0500200
																					gene=PF3D7_0500300
																					gene=PF3D7_0500300
																					gene=PF3D7_0500300
																					gene=PF3D7_0500500
																					gene=PF3D7_0500500
																					gene=PF3D7_0500500
																					gene=PF3D7_0500600
																					gene=PF3D7_0500600
																					gene=PF3D7_0500600
																					gene=PF3D7_0500600
																					gene=PF3D7_0500600
																					gene=PF3D7_0501200
																					gene=PF3D7_0501200
																					gene=PF3D7_0501200
																					gene=PF3D7_0501500
																					gene=PF3D7_0501600
																					gene=PF3D7_0502400
																					gene=PF3D7_0502500
																					gene=PF3D7_0503100
																					gene=PF3D7_0504200
																					gene=PF3D7_0504200
																					gene=PF3D7_0504200
																					gene=PF3D7_0504200
																					gene=PF3D7_0504200
																					gene=PF3D7_0504500
																					gene=PF3D7_0504500
																					gene=PF3D7_0504500
																					gene=PF3D7_0504500
																					gene=PF3D7_0504500
																					gene=PF3D7_0504500
																					gene=PF3D7_0504500
																					gene=PF3D7_0504500
																					gene=PF3D7_0504500
																					gene=PF3D7_0504500
																					gene=PF3D7_0504500
																					gene=PF3D7_0505400
																					gene=PF3D7_0505700
																					gene=PF3D7_0506400
																					gene=PF3D7_0506400
																					gene=PF3D7_0506400
																					gene=PF3D7_0506400
																					gene=PF3D7_0506400
																					gene=PF3D7_0506400
																					gene=PF3D7_0506400
																					gene=PF3D7_0506400
																					gene=PF3D7_0506400
																					gene=PF3D7_0507300
																					gene=PF3D7_0507400
																					gene=PF3D7_0507500
																					gene=PF3D7_0508000
																					gene=PF3D7_0508200
																					gene=PF3D7_0508200
																					gene=PF3D7_0508200
																					gene=PF3D7_0508200
																					gene=PF3D7_0508200
																					gene=PF3D7_0508200
																					gene=PF3D7_0508200
																					gene=PF3D7_0508800
																					gene=PF3D7_0509600
																					gene=PF3D7_0509600
																					gene=PF3D7_0509600
																					gene=PF3D7_0511100
																					gene=PF3D7_0511100
																					gene=PF3D7_0511100
																					gene=PF3D7_0511400
																					gene=PF3D7_0511600
																					gene=PF3D7_0513000
																					gene=PF3D7_0513500
																					gene=PF3D7_0513500
																					gene=PF3D7_0513500
																					gene=PF3D7_0513700
																					gene=PF3D7_0513700
																					gene=PF3D7_0513700
																					gene=PF3D7_0514200
																					gene=PF3D7_0514300
																					gene=PF3D7_0516300
																					gene=PF3D7_0516600
																					gene=PF3D7_0517100
																					gene=PF3D7_0518100
																					gene=PF3D7_0518100
																					gene=PF3D7_0518100
																					gene=PF3D7_0518800
																					gene=PF3D7_0518800
																					gene=PF3D7_0518800
																					gene=PF3D7_0518800
																					gene=PF3D7_0518800
																					gene=PF3D7_0518800
																					gene=PF3D7_0518800
																					gene=PF3D7_0518800
																					gene=PF3D7_0518800
																					gene=PF3D7_0518800
																					gene=PF3D7_0518800
																					gene=PF3D7_0518800
																					gene=PF3D7_0518800
																					gene=PF3D7_0519900
																					gene=PF3D7_0520800
																					gene=PF3D7_0521400
																					gene=PF3D7_0522500
																					gene=PF3D7_0522500
																					gene=PF3D7_0522500
																					gene=PF3D7_0522500
																					gene=PF3D7_0522500
																					gene=PF3D7_0522600
																					gene=PF3D7_0522700
																					gene=PF3D7_0522700
																					gene=PF3D7_0522700
																					gene=PF3D7_0522700
																					gene=PF3D7_0522700
																					gene=PF3D7_0522700
																					gene=PF3D7_0522700
																					gene=PF3D7_0522700
																					gene=PF3D7_0522700
																					gene=PF3D7_0525700
																					gene=PF3D7_0525700
																					gene=PF3D7_0525700
																					gene=PF3D7_0526100
																					gene=PF3D7_0526700
																					gene=PF3D7_0526900
																					gene=PF3D7_0526900
																					gene=PF3D7_0526900
																					gene=PF3D7_0526900
																					gene=PF3D7_0526900
																					gene=PF3D7_0526900
																					gene=PF3D7_0526900
																					gene=PF3D7_0528900
																					gene=PF3D7_0528900
																					gene=PF3D7_0528900
																					gene=PF3D7_0528900
																					gene=PF3D7_0528900
																					gene=PF3D7_0528900
																					gene=PF3D7_0528900
																					gene=PF3D7_0528900
																					gene=PF3D7_0528900
																					gene=PF3D7_0528900
																					gene=PF3D7_0528900
																					gene=PF3D7_0528900
																					gene=PF3D7_0528900
																					gene=PF3D7_0528900
																					gene=PF3D7_0528900
																					gene=PF3D7_0528900
																					gene=PF3D7_0528900
																					gene=PF3D7_0529000
																					gene=PF3D7_0529100
																					gene=PF3D7_0529100
																					gene=PF3D7_0529100
																					gene=PF3D7_0529300
																					gene=PF3D7_0529300
																					gene=PF3D7_0529300
																					gene=PF3D7_0530200
																					gene=PF3D7_0530300
																					gene=PF3D7_0530300
																					gene=PF3D7_0530300
																					gene=PF3D7_0530300
																					gene=PF3D7_0530300
																					gene=PF3D7_0530300
																					gene=PF3D7_0530300
																					gene=PF3D7_0530500
																					gene=PF3D7_0530500
																					gene=PF3D7_0530500
																					gene=PF3D7_0530500
																					gene=PF3D7_0530500
																					gene=PF3D7_0530500
																					gene=PF3D7_0530500
																					gene=PF3D7_0530500
																					gene=PF3D7_0530500
																					gene=PF3D7_0530750
																					gene=PF3D7_0530750
																					gene=PF3D7_0530750
																					gene=PF3D7_0530750
																					gene=PF3D7_0530750
																					gene=PF3D7_0530800
																					gene=PF3D7_0530800
																					gene=PF3D7_0530800
																					gene=PF3D7_0530800
																					gene=PF3D7_0530800
																					gene=PF3D7_0530800
																					gene=PF3D7_0530800
																					gene=PF3D7_0530800
																					gene=PF3D7_0530800
																					gene=PF3D7_0530800
																					gene=PF3D7_0530800
																					gene=PF3D7_0530800
																					gene=PF3D7_0530800
																					gene=PF3D7_0530800
																					gene=PF3D7_0530800
																					gene=PF3D7_0530800
																					gene=PF3D7_0530800
																					gene=PF3D7_0530800
																					gene=PF3D7_0530800
																					gene=PF3D7_0532100
																					gene=PF3D7_0532200
																					gene=PF3D7_0532200
																					gene=PF3D7_0532200
																					gene=PF3D7_0532600
																					gene=PF3D7_0532600
																					gene=PF3D7_0532600
																					gene=PF3D7_0532900
																					gene=PF3D7_0532900
																					gene=PF3D7_0532900
																					gene=PF3D7_0533000
																					gene=PF3D7_0533000
																					gene=PF3D7_0533000
																					gene=PF3D7_0600500
																					gene=PF3D7_0600500
																					gene=PF3D7_0600500
																					gene=PF3D7_0600600
																					gene=PF3D7_0600600
																					gene=PF3D7_0600600
																					gene=PF3D7_0600800
																					gene=PF3D7_0600800
																					gene=PF3D7_0600800
																					gene=PF3D7_0600800
																					gene=PF3D7_0600800
																					gene=PF3D7_0600900
																					gene=PF3D7_0600900
																					gene=PF3D7_0600900
																					gene=PF3D7_0601000
																					gene=PF3D7_0601000
																					gene=PF3D7_0601000
																					gene=PF3D7_0601100
																					gene=PF3D7_0601100
																					gene=PF3D7_0601100
																					gene=PF3D7_0601200
																					gene=PF3D7_0601200
																					gene=PF3D7_0601200
																					gene=PF3D7_0601300
																					gene=PF3D7_0602300
																					gene=PF3D7_0602400
																					gene=PF3D7_0602400
																					gene=PF3D7_0602400
																					gene=PF3D7_0602400
																					gene=PF3D7_0602400
																					gene=PF3D7_0602400
																					gene=PF3D7_0602400
																					gene=PF3D7_0604400
																					gene=PF3D7_0604400
																					gene=PF3D7_0604400
																					gene=PF3D7_0604400
																					gene=PF3D7_0604400
																					gene=PF3D7_0604400
																					gene=PF3D7_0604400
																					gene=PF3D7_0604700
																					gene=PF3D7_0604700
																					gene=PF3D7_0604700
																					gene=PF3D7_0604700
																					gene=PF3D7_0604700
																					gene=PF3D7_0604700
																					gene=PF3D7_0604700
																					gene=PF3D7_0604700
																					gene=PF3D7_0604700
																					gene=PF3D7_0604700
																					gene=PF3D7_0604700
																					gene=PF3D7_0606800
																					gene=PF3D7_0607300
																					gene=PF3D7_0607300
																					gene=PF3D7_0607300
																					gene=PF3D7_0608100
																					gene=PF3D7_0609100
																					gene=PF3D7_0609100
																					gene=PF3D7_0609100
																					gene=PF3D7_0609100
																					gene=PF3D7_0609100
																					gene=PF3D7_0609100
																					gene=PF3D7_0609100
																					gene=PF3D7_0609100
																					gene=PF3D7_0609100
																					gene=PF3D7_0609100
																					gene=PF3D7_0609100
																					gene=PF3D7_0609100
																					gene=PF3D7_0609100
																					gene=PF3D7_0609500
																					gene=PF3D7_0609500
																					gene=PF3D7_0609500
																					gene=PF3D7_0609500
																					gene=PF3D7_0609500
																					gene=PF3D7_0609500
																					gene=PF3D7_0609500
																					gene=PF3D7_0609500
																					gene=PF3D7_0609500
																					gene=PF3D7_0609500
																					gene=PF3D7_0609500
																					gene=PF3D7_0609500
																					gene=PF3D7_0609500
																					gene=PF3D7_0609500
																					gene=PF3D7_0609500
																					gene=PF3D7_0609500
																					gene=PF3D7_0609500
																					gene=PF3D7_0609500
																					gene=PF3D7_0609500
																					gene=PF3D7_0611100
																					gene=PF3D7_0612300
																					gene=PF3D7_0612700
																					gene=PF3D7_0612800
																					gene=PF3D7_0613100
																					gene=PF3D7_0613100
																					gene=PF3D7_0613100
																					gene=PF3D7_0613100
																					gene=PF3D7_0613100
																					gene=PF3D7_0613100
																					gene=PF3D7_0613100
																					gene=PF3D7_0613200
																					gene=PF3D7_0613200
																					gene=PF3D7_0613200
																					gene=PF3D7_0613400
																					gene=PF3D7_0613400
																					gene=PF3D7_0613400
																					gene=PF3D7_0615100
																					gene=PF3D7_0616400
																					gene=PF3D7_0616500
																					gene=PF3D7_0617600
																					gene=PF3D7_0617600
																					gene=PF3D7_0617600
																					gene=PF3D7_0617700
																					gene=PF3D7_0617700
																					gene=PF3D7_0617700
																					gene=PF3D7_0618400
																					gene=PF3D7_0618400
																					gene=PF3D7_0618400
																					gene=PF3D7_0618400
																					gene=PF3D7_0618400
																					gene=PF3D7_0618400
																					gene=PF3D7_0618400
																					gene=PF3D7_0618400
																					gene=PF3D7_0618400
																					gene=PF3D7_0619100
																					gene=PF3D7_0619100
																					gene=PF3D7_0619100
																					gene=PF3D7_0619100
																					gene=PF3D7_0619100
																					gene=PF3D7_0620000
																					gene=PF3D7_0620200
																					gene=PF3D7_0620400
																					gene=PF3D7_0621350
																					gene=PF3D7_0621350
																					gene=PF3D7_0621350
																					gene=PF3D7_0621350
																					gene=PF3D7_0621350
																					gene=PF3D7_0622000
																					gene=PF3D7_0622000
																					gene=PF3D7_0622000
																					gene=PF3D7_0622000
																					gene=PF3D7_0622000
																					gene=PF3D7_0622200
																					gene=PF3D7_0622700
																					gene=PF3D7_0622700
																					gene=PF3D7_0622700
																					gene=PF3D7_0623200
																					gene=PF3D7_0623300
																					gene=PF3D7_0623300
																					gene=PF3D7_0623300
																					gene=PF3D7_0623300
																					gene=PF3D7_0623300
																					gene=PF3D7_0623300
																					gene=PF3D7_0623300
																					gene=PF3D7_0623500
																					gene=PF3D7_0623500
																					gene=PF3D7_0623500
																					gene=PF3D7_0623500
																					gene=PF3D7_0623500
																					gene=PF3D7_0623500
																					gene=PF3D7_0623500
																					gene=PF3D7_0623500
																					gene=PF3D7_0623500
																					gene=PF3D7_0623500
																					gene=PF3D7_0623500
																					gene=PF3D7_0623500
																					gene=PF3D7_0623500
																					gene=PF3D7_0623500
																					gene=PF3D7_0623500
																					gene=PF3D7_0623500
																					gene=PF3D7_0623500
																					gene=PF3D7_0624300
																					gene=PF3D7_0624300
																					gene=PF3D7_0624300
																					gene=PF3D7_0624300
																					gene=PF3D7_0624300
																					gene=PF3D7_0624300
																					gene=PF3D7_0624300
																					gene=PF3D7_0624300
																					gene=PF3D7_0624300
																					gene=PF3D7_0624300
																					gene=PF3D7_0624300
																					gene=PF3D7_0624300
																					gene=PF3D7_0624300
																					gene=PF3D7_0624300
																					gene=PF3D7_0624300
																					gene=PF3D7_0624300
																					gene=PF3D7_0624300
																					gene=PF3D7_0624400
																					gene=PF3D7_0624700
																					gene=PF3D7_0624700
																					gene=PF3D7_0624700
																					gene=PF3D7_0624700
																					gene=PF3D7_0624700
																					gene=PF3D7_0624700
																					gene=PF3D7_0624700
																					gene=PF3D7_0624700
																					gene=PF3D7_0624700
																					gene=PF3D7_0624700
																					gene=PF3D7_0624700
																					gene=PF3D7_0624800
																					gene=PF3D7_0624800
																					gene=PF3D7_0624800
																					gene=PF3D7_0624800
																					gene=PF3D7_0624800
																					gene=PF3D7_0624800
																					gene=PF3D7_0624800
																					gene=PF3D7_0624800
																					gene=PF3D7_0624800
																					gene=PF3D7_0624800
																					gene=PF3D7_0624800
																					gene=PF3D7_0624800
																					gene=PF3D7_0624800
																					gene=PF3D7_0624800
																					gene=PF3D7_0624800
																					gene=PF3D7_0624800
																					gene=PF3D7_0624800
																					gene=PF3D7_0624800
																					gene=PF3D7_0624800
																					gene=PF3D7_0625400
																					gene=PF3D7_0626300
																					gene=PF3D7_0626300
																					gene=PF3D7_0626300
																					gene=PF3D7_0626300
																					gene=PF3D7_0626300
																					gene=PF3D7_0626600
																					gene=PF3D7_0628800
																					gene=PF3D7_0629200
																					gene=PF3D7_0629300
																					gene=PF3D7_0630000
																					gene=PF3D7_0630000
																					gene=PF3D7_0630000
																					gene=PF3D7_0630000
																					gene=PF3D7_0630000
																					gene=PF3D7_0630000
																					gene=PF3D7_0630000
																					gene=PF3D7_0630000
																					gene=PF3D7_0630000
																					gene=PF3D7_0630000
																					gene=PF3D7_0630000
																					gene=PF3D7_0630000
																					gene=PF3D7_0630000
																					gene=PF3D7_0630000
																					gene=PF3D7_0630000
																					gene=PF3D7_0630000
																					gene=PF3D7_0630000
																					gene=PF3D7_0630000
																					gene=PF3D7_0630000
																					gene=PF3D7_0630200
																					gene=PF3D7_0630200
																					gene=PF3D7_0630200
																					gene=PF3D7_0630200
																					gene=PF3D7_0630200
																					gene=PF3D7_0630200
																					gene=PF3D7_0630200
																					gene=PF3D7_0630200
																					gene=PF3D7_0630200
																					gene=PF3D7_0630400
																					gene=PF3D7_0631300
																					gene=PF3D7_0631400
																					gene=PF3D7_0631400
																					gene=PF3D7_0631400
																					gene=PF3D7_0631500
																					gene=PF3D7_0631500
																					gene=PF3D7_0631500
																					gene=PF3D7_0631600
																					gene=PF3D7_0631600
																					gene=PF3D7_0631600
																					gene=PF3D7_0631700
																					gene=PF3D7_0631700
																					gene=PF3D7_0631700
																					gene=PF3D7_0631700
																					gene=PF3D7_0631700
																					gene=PF3D7_0631800
																					gene=PF3D7_0631800
																					gene=PF3D7_0631800
																					gene=PF3D7_0631900
																					gene=PF3D7_0631900
																					gene=PF3D7_0631900
																					gene=PF3D7_0632000
																					gene=PF3D7_0632000
																					gene=PF3D7_0632000
																					gene=PF3D7_0632300
																					gene=PF3D7_0632300
																					gene=PF3D7_0632300
																					gene=PF3D7_0632600
																					gene=PF3D7_0632600
																					gene=PF3D7_0632600
																					gene=PF3D7_0700200
																					gene=PF3D7_0700200
																					gene=PF3D7_0700200
																					gene=PF3D7_0700300
																					gene=PF3D7_0700300
																					gene=PF3D7_0700300
																					gene=PF3D7_0700400
																					gene=PF3D7_0700400
																					gene=PF3D7_0700400
																					gene=PF3D7_0700500
																					gene=PF3D7_0700500
																					gene=PF3D7_0700500
																					gene=PF3D7_0700700
																					gene=PF3D7_0700700
																					gene=PF3D7_0700700
																					gene=PF3D7_0700800
																					gene=PF3D7_0700800
																					gene=PF3D7_0700800
																					gene=PF3D7_0701200
																					gene=PF3D7_0701200
																					gene=PF3D7_0701200
																					gene=PF3D7_0701200
																					gene=PF3D7_0701200
																					gene=PF3D7_0701300
																					gene=PF3D7_0701300
																					gene=PF3D7_0701300
																					gene=PF3D7_0701300
																					gene=PF3D7_0701300
																					gene=PF3D7_0701400
																					gene=PF3D7_0701400
																					gene=PF3D7_0701400
																					gene=PF3D7_0701400
																					gene=PF3D7_0701400
																					gene=PF3D7_0701500
																					gene=PF3D7_0701500
																					gene=PF3D7_0701500
																					gene=PF3D7_0701600
																					gene=PF3D7_0701600
																					gene=PF3D7_0701600
																					gene=PF3D7_0701700
																					gene=PF3D7_0701800
																					gene=PF3D7_0701800
																					gene=PF3D7_0701800
																					gene=PF3D7_0702000
																					gene=PF3D7_0702000
																					gene=PF3D7_0702000
																					gene=PF3D7_0702300
																					gene=PF3D7_0702300
																					gene=PF3D7_0702300
																					gene=PF3D7_0702600
																					gene=PF3D7_0702900
																					gene=PF3D7_0702900
																					gene=PF3D7_0702900
																					gene=PF3D7_0702900
																					gene=PF3D7_0702900
																					gene=PF3D7_0702900
																					gene=PF3D7_0702900
																					gene=PF3D7_0704300
																					gene=PF3D7_0704900
																					gene=PF3D7_0705800
																					gene=PF3D7_0705800
																					gene=PF3D7_0705800
																					gene=PF3D7_0705800
																					gene=PF3D7_0705800
																					gene=PF3D7_0705800
																					gene=PF3D7_0705800
																					gene=PF3D7_0705800
																					gene=PF3D7_0705800
																					gene=PF3D7_0705800
																					gene=PF3D7_0705800
																					gene=PF3D7_0705800
																					gene=PF3D7_0705800
																					gene=PF3D7_0705800
																					gene=PF3D7_0705800
																					gene=PF3D7_0706100
																					gene=PF3D7_0706100
																					gene=PF3D7_0706100
																					gene=PF3D7_0706100
																					gene=PF3D7_0706100
																					gene=PF3D7_0706100
																					gene=PF3D7_0706100
																					gene=PF3D7_0706100
																					gene=PF3D7_0706100
																					gene=PF3D7_0706100
																					gene=PF3D7_0706100
																					gene=PF3D7_0706100
																					gene=PF3D7_0706100
																					gene=PF3D7_0706100
																					gene=PF3D7_0706100
																					gene=PF3D7_0706100
																					gene=PF3D7_0706100
																					gene=PF3D7_0707300
																					gene=PF3D7_0707300
																					gene=PF3D7_0707300
																					gene=PF3D7_0707300
																					gene=PF3D7_0707300
																					gene=PF3D7_0707300
																					gene=PF3D7_0707300
																					gene=PF3D7_0707300
																					gene=PF3D7_0707300
																					gene=PF3D7_0707800
																					gene=PF3D7_0707800
																					gene=PF3D7_0707800
																					gene=PF3D7_0707800
																					gene=PF3D7_0707800
																					gene=PF3D7_0709100
																					gene=PF3D7_0709800
																					gene=PF3D7_0710300
																					gene=PF3D7_0710300
																					gene=PF3D7_0710300
																					gene=PF3D7_0710300
																					gene=PF3D7_0710300
																					gene=PF3D7_0710300
																					gene=PF3D7_0710300
																					gene=PF3D7_0710500
																					gene=PF3D7_0710500
																					gene=PF3D7_0710500
																					gene=PF3D7_0710500
																					gene=PF3D7_0710500
																					gene=PF3D7_0710500
																					gene=PF3D7_0710500
																					gene=PF3D7_0710500
																					gene=PF3D7_0710500
																					gene=PF3D7_0711000
																					gene=PF3D7_0711900
																					gene=PF3D7_0711900
																					gene=PF3D7_0711900
																					gene=PF3D7_0711900
																					gene=PF3D7_0711900
																					gene=PF3D7_0712200
																					gene=PF3D7_0712200
																					gene=PF3D7_0712200
																					gene=PF3D7_0712200
																					gene=PF3D7_0712200
																					gene=PF3D7_0712500
																					gene=PF3D7_0712500
																					gene=PF3D7_0712500
																					gene=PF3D7_0713000
																					gene=PF3D7_0713000
																					gene=PF3D7_0713000
																					gene=PF3D7_0713100
																					gene=PF3D7_0713100
																					gene=PF3D7_0713100
																					gene=PF3D7_0713400
																					gene=PF3D7_0713400
																					gene=PF3D7_0713400
																					gene=PF3D7_0713700
																					gene=PF3D7_0713700
																					gene=PF3D7_0713700
																					gene=PF3D7_0713700
																					gene=PF3D7_0713700
																					gene=PF3D7_0713700
																					gene=PF3D7_0713700
																					gene=PF3D7_0713700
																					gene=PF3D7_0713700
																					gene=PF3D7_0713700
																					gene=PF3D7_0713700
																					gene=PF3D7_0713700
																					gene=PF3D7_0713700
																					gene=PF3D7_0713700
																					gene=PF3D7_0713700
																					gene=PF3D7_0713700
																					gene=PF3D7_0713700
																					gene=PF3D7_0715200
																					gene=PF3D7_0715400
																					gene=PF3D7_0715400
																					gene=PF3D7_0715400
																					gene=PF3D7_0715400
																					gene=PF3D7_0715400
																					gene=PF3D7_0716300
																					gene=PF3D7_0716300
																					gene=PF3D7_0716300
																					gene=PF3D7_0716600
																					gene=PF3D7_0716600
																					gene=PF3D7_0716600
																					gene=PF3D7_0716900
																					gene=PF3D7_0718300
																					gene=PF3D7_0718300
																					gene=PF3D7_0718300
																					gene=PF3D7_0718300
																					gene=PF3D7_0718300
																					gene=PF3D7_0718300
																					gene=PF3D7_0718300
																					gene=PF3D7_0718300
																					gene=PF3D7_0718300
																					gene=PF3D7_0718300
																					gene=PF3D7_0718300
																					gene=PF3D7_0718300
																					gene=PF3D7_0718300
																					gene=PF3D7_0719400
																					gene=PF3D7_0719800
																					gene=PF3D7_0721100
																					gene=PF3D7_0721700
																					gene=PF3D7_0721900
																					gene=PF3D7_0721900
																					gene=PF3D7_0721900
																					gene=PF3D7_0721900
																					gene=PF3D7_0721900
																					gene=PF3D7_0722200
																					gene=PF3D7_0722800
																					gene=PF3D7_0723200
																					gene=PF3D7_0723200
																					gene=PF3D7_0723200
																					gene=PF3D7_0723200
																					gene=PF3D7_0723200
																					gene=PF3D7_0723200
																					gene=PF3D7_0723200
																					gene=PF3D7_0723700
																					gene=PF3D7_0724400
																					gene=PF3D7_0724400
																					gene=PF3D7_0724400
																					gene=PF3D7_0725400
																					gene=PF3D7_0725400
																					gene=PF3D7_0725400
																					gene=PF3D7_0725400
																					gene=PF3D7_0725400
																					gene=PF3D7_0725400
																					gene=PF3D7_0725400
																					gene=PF3D7_0726700
																					gene=PF3D7_0727100
																					gene=PF3D7_0727500
																					gene=PF3D7_0728800
																					gene=PF3D7_0728800
																					gene=PF3D7_0728800
																					gene=PF3D7_0729200
																					gene=PF3D7_0729200
																					gene=PF3D7_0729200
																					gene=PF3D7_0730800
																					gene=PF3D7_0730800
																					gene=PF3D7_0730800
																					gene=PF3D7_0730800
																					gene=PF3D7_0730800
																					gene=PF3D7_0730800
																					gene=PF3D7_0731500
																					gene=PF3D7_0731500
																					gene=PF3D7_0731500
																					gene=PF3D7_0731500
																					gene=PF3D7_0731500
																					gene=PF3D7_0731500
																					gene=PF3D7_0731500
																					gene=PF3D7_0731600
																					gene=PF3D7_0731700
																					gene=PF3D7_0731700
																					gene=PF3D7_0731700
																					gene=PF3D7_0731800
																					gene=PF3D7_0731800
																					gene=PF3D7_0731800
																					gene=PF3D7_0731900
																					gene=PF3D7_0731900
																					gene=PF3D7_0731900
																					gene=PF3D7_0731900
																					gene=PF3D7_0731900
																					gene=PF3D7_0731900
																					gene=PF3D7_0731900
																					gene=PF3D7_0732000
																					gene=PF3D7_0732000
																					gene=PF3D7_0732000
																					gene=PF3D7_0732300
																					gene=PF3D7_0732300
																					gene=PF3D7_0732300
																					gene=PF3D7_0732400
																					gene=PF3D7_0732400
																					gene=PF3D7_0732400
																					gene=PF3D7_0732500
																					gene=PF3D7_0732500
																					gene=PF3D7_0732500
																					gene=PF3D7_0732700
																					gene=PF3D7_0732700
																					gene=PF3D7_0732700
																					gene=PF3D7_0732800
																					gene=PF3D7_0732800
																					gene=PF3D7_0732800
																					gene=PF3D7_0800500
																					gene=PF3D7_0800500
																					gene=PF3D7_0800500
																					gene=PF3D7_0800600
																					gene=PF3D7_0800600
																					gene=PF3D7_0800600
																					gene=PF3D7_0800800
																					gene=PF3D7_0800800
																					gene=PF3D7_0800800
																					gene=PF3D7_0801300
																					gene=PF3D7_0804400
																					gene=PF3D7_0805600
																					gene=PF3D7_0806200
																					gene=PF3D7_0806200
																					gene=PF3D7_0806200
																					gene=PF3D7_0806200
																					gene=PF3D7_0806200
																					gene=PF3D7_0806200
																					gene=PF3D7_0806200
																					gene=PF3D7_0806200
																					gene=PF3D7_0806200
																					gene=PF3D7_0806200
																					gene=PF3D7_0806200
																					gene=PF3D7_0806200
																					gene=PF3D7_0806200
																					gene=PF3D7_0806200
																					gene=PF3D7_0806200
																					gene=PF3D7_0806200
																					gene=PF3D7_0806200
																					gene=PF3D7_0806200
																					gene=PF3D7_0806200
																					gene=PF3D7_0806900
																					gene=PF3D7_0807700
																					gene=PF3D7_0807700
																					gene=PF3D7_0807700
																					gene=PF3D7_0807700
																					gene=PF3D7_0807700
																					gene=PF3D7_0807700
																					gene=PF3D7_0807700
																					gene=PF3D7_0807700
																					gene=PF3D7_0807700
																					gene=PF3D7_0808200
																					gene=PF3D7_0808800
																					gene=PF3D7_0808800
																					gene=PF3D7_0808800
																					gene=PF3D7_0808900
																					gene=PF3D7_0808900
																					gene=PF3D7_0808900
																					gene=PF3D7_0810100
																					gene=PF3D7_0810100
																					gene=PF3D7_0810100
																					gene=PF3D7_0811600
																					gene=PF3D7_0811600
																					gene=PF3D7_0811600
																					gene=PF3D7_0811900
																					gene=PF3D7_0811900
																					gene=PF3D7_0811900
																					gene=PF3D7_0811900
																					gene=PF3D7_0811900
																					gene=PF3D7_0811900
																					gene=PF3D7_0811900
																					gene=PF3D7_0811900
																					gene=PF3D7_0811900
																					gene=PF3D7_0811900
																					gene=PF3D7_0811900
																					gene=PF3D7_0812220
																					gene=PF3D7_0812220
																					gene=PF3D7_0812220
																					gene=PF3D7_0812220
																					gene=PF3D7_0812220
																					gene=PF3D7_0812220
																					gene=PF3D7_0812220
																					gene=PF3D7_0812220
																					gene=PF3D7_0812220
																					gene=PF3D7_0812300
																					gene=PF3D7_0813700
																					gene=PF3D7_0815000
																					gene=PF3D7_0815300
																					gene=PF3D7_0815700
																					gene=PF3D7_0815700
																					gene=PF3D7_0815700
																					gene=PF3D7_0815900
																					gene=PF3D7_0816600
																					gene=PF3D7_0817100
																					gene=PF3D7_0817500
																					gene=PF3D7_0817500
																					gene=PF3D7_0817500
																					gene=PF3D7_0817500
																					gene=PF3D7_0817500
																					gene=PF3D7_0817500
																					gene=PF3D7_0817500
																					gene=PF3D7_0817500
																					gene=PF3D7_0817500
																					gene=PF3D7_0817500
																					gene=PF3D7_0817500
																					gene=PF3D7_0817800
																					gene=PF3D7_0817800
																					gene=PF3D7_0817800
																					gene=PF3D7_0818600
																					gene=PF3D7_0818600
																					gene=PF3D7_0818600
																					gene=PF3D7_0818600
																					gene=PF3D7_0818600
																					gene=PF3D7_0818600
																					gene=PF3D7_0818600
																					gene=PF3D7_0818600
																					gene=PF3D7_0818600
																					gene=PF3D7_0818600
																					gene=PF3D7_0818600
																					gene=PF3D7_0818600
																					gene=PF3D7_0818600
																					gene=PF3D7_0818600
																					gene=PF3D7_0818600
																					gene=PF3D7_0818600
																					gene=PF3D7_0818600
																					gene=PF3D7_0818600
																					gene=PF3D7_0818600
																					gene=PF3D7_0818600
																					gene=PF3D7_0818600
																					gene=PF3D7_0819200
																					gene=PF3D7_0819400
																					gene=PF3D7_0820100
																					gene=PF3D7_0820100
																					gene=PF3D7_0820100
																					gene=PF3D7_0820100
																					gene=PF3D7_0820100
																					gene=PF3D7_0820100
																					gene=PF3D7_0820100
																					gene=PF3D7_0820300
																					gene=PF3D7_0820600
																					gene=PF3D7_0820600
																					gene=PF3D7_0820600
																					gene=PF3D7_0820600
																					gene=PF3D7_0820600
																					gene=PF3D7_0820800
																					gene=PF3D7_0822700
																					gene=PF3D7_0823600
																					gene=PF3D7_0825200
																					gene=PF3D7_0825200
																					gene=PF3D7_0825200
																					gene=PF3D7_0825200
																					gene=PF3D7_0825200
																					gene=PF3D7_0825200
																					gene=PF3D7_0825200
																					gene=PF3D7_0825700
																					gene=PF3D7_0825800
																					gene=PF3D7_0827400
																					gene=PF3D7_0827500
																					gene=PF3D7_0827600
																					gene=PF3D7_0827600
																					gene=PF3D7_0827600
																					gene=PF3D7_0827700
																					gene=PF3D7_0827900
																					gene=PF3D7_0827900
																					gene=PF3D7_0827900
																					gene=PF3D7_0828200
																					gene=PF3D7_0828800
																					gene=PF3D7_0829200
																					gene=PF3D7_0829600
																					gene=PF3D7_0830300
																					gene=PF3D7_0830400
																					gene=PF3D7_0830400
																					gene=PF3D7_0830400
																					gene=PF3D7_0830900
																					gene=PF3D7_0830900
																					gene=PF3D7_0830900
																					gene=PF3D7_0831300
																					gene=PF3D7_0831300
																					gene=PF3D7_0831300
																					gene=PF3D7_0831400
																					gene=PF3D7_0831400
																					gene=PF3D7_0831400
																					gene=PF3D7_0831600
																					gene=PF3D7_0831600
																					gene=PF3D7_0831600
																					gene=PF3D7_0831600
																					gene=PF3D7_0831600
																					gene=PF3D7_0831600
																					gene=PF3D7_0831600
																					gene=PF3D7_0831600
																					gene=PF3D7_0831600
																					gene=PF3D7_0831600
																					gene=PF3D7_0831600
																					gene=PF3D7_0831600
																					gene=PF3D7_0831600
																					gene=PF3D7_0831600
																					gene=PF3D7_0831600
																					gene=PF3D7_0831600
																					gene=PF3D7_0831600
																					gene=PF3D7_0831700
																					gene=PF3D7_0831800
																					gene=PF3D7_0831800
																					gene=PF3D7_0831800
																					gene=PF3D7_0832000
																					gene=PF3D7_0832000
																					gene=PF3D7_0832000
																					gene=PF3D7_0832100
																					gene=PF3D7_0832100
																					gene=PF3D7_0832100
																					gene=PF3D7_0832100
																					gene=PF3D7_0832100
																					gene=PF3D7_0832100
																					gene=PF3D7_0832100
[truncated: 2,643 more rows]

## Sheet: Parental control 1 async TMD SP
Protein IDs	Majority protein IDs	Transcript	Gene	Gene Product	Fasta headers	Number of proteins	Peptides PM1	Razor + unique peptides PM1	Unique peptides PM1	Mol. weight [kDa]	Sequence length	Q-value	Score	Sequence coverage PM1 [%]	Intensity PM1	MS/MS count PM1
PF3D7_0930300.1-p1;REV__PF3D7_0930300.1-p1	PF3D7_0930300.1-p1	transcript=PF3D7_0930300.1	gene=PF3D7_0930300	gene_product=merozoite surface protein 1	| transcript=PF3D7_0930300.1 | gene=PF3D7_0930300 | organism=Plasmodium_falciparum_3D7 | gene_product=merozoite surface protein 1 | transcript_product=merozoite surface protein 1 | location=Pf3D7_09_v3:1201812-1206974(+) | protein_length=1720 | sequence_S	2	31	31	31	195.72	1720	0	323.31	20.9	111530000	17
PF3D7_0917900.1-p1	PF3D7_0917900.1-p1	transcript=PF3D7_0917900.1	gene=PF3D7_0917900	gene_product=heat shock protein 70	| transcript=PF3D7_0917900.1 | gene=PF3D7_0917900 | organism=Plasmodium_falciparum_3D7 | gene_product=heat shock protein 70 | transcript_product=heat shock protein 70 | location=Pf3D7_09_v3:737985-740276(+) | protein_length=652 | sequence_SO=chromosome |	1	23	23	23	72.387	652	0	323.31	38	65288000	13
PF3D7_0707300.1-p1	PF3D7_0707300.1-p1	transcript=PF3D7_0707300.1	gene=PF3D7_0707300	gene_product=rhoptry-associated membrane antigen	| transcript=PF3D7_0707300.1 | gene=PF3D7_0707300 | organism=Plasmodium_falciparum_3D7 | gene_product=rhoptry-associated membrane antigen | transcript_product=rhoptry-associated membrane antigen | location=Pf3D7_07_v3:338885-342083(+) | protein_length=861	1	6	6	6	103.64	861	0	163.13	6	31728000	4
PF3D7_1344200.1-p1	PF3D7_1344200.1-p1	transcript=PF3D7_1344200.1	gene=PF3D7_1344200	gene_product=heat shock protein 110, putative	| transcript=PF3D7_1344200.1 | gene=PF3D7_1344200 | organism=Plasmodium_falciparum_3D7 | gene_product=heat shock protein 110, putative | transcript_product=heat shock protein 110, putative | location=Pf3D7_13_v3:1769129-1771927(+) | protein_length=932 | s	1	5	5	5	108.18	932	0	323.31	10.4	15723000	3
PF3D7_1410400.1-p1	PF3D7_1410400.1-p1	transcript=PF3D7_1410400.1	gene=PF3D7_1410400	gene_product=rhoptry-associated protein 1	| transcript=PF3D7_1410400.1 | gene=PF3D7_1410400 | organism=Plasmodium_falciparum_3D7 | gene_product=rhoptry-associated protein 1 | transcript_product=rhoptry-associated protein 1 | location=Pf3D7_14_v3:420442-422790(+) | protein_length=782 | sequence_SO	1	5	5	5	90.052	782	0	296.24	9.2	8973700	1
PF3D7_1364100.1-p1	PF3D7_1364100.1-p1	transcript=PF3D7_1364100.1	gene=PF3D7_1364100	gene_product=6-cysteine protein	| transcript=PF3D7_1364100.1 | gene=PF3D7_1364100 | organism=Plasmodium_falciparum_3D7 | gene_product=6-cysteine protein | transcript_product=6-cysteine protein | location=Pf3D7_13_v3:2568556-2570946(+) | protein_length=796 | sequence_SO=chromosome | SO=p	1	2	2	2	92.727	796	0	99.959	3.9	10678000	1
PF3D7_0508000.1-p1	PF3D7_0508000.1-p1	transcript=PF3D7_0508000.1	gene=PF3D7_0508000	gene_product=6-cysteine protein	| transcript=PF3D7_0508000.1 | gene=PF3D7_0508000 | organism=Plasmodium_falciparum_3D7 | gene_product=6-cysteine protein | transcript_product=6-cysteine protein | location=Pf3D7_05_v3:328666-329715(-) | protein_length=349 | sequence_SO=chromosome | SO=pro	1	2	2	2	40.587	349	0	69.365	6.3	4742000	1
PF3D7_1335100.1-p1	PF3D7_1335100.1-p1	transcript=PF3D7_1335100.1	gene=PF3D7_1335100	gene_product=merozoite surface protein 7	| transcript=PF3D7_1335100.1 | gene=PF3D7_1335100 | organism=Plasmodium_falciparum_3D7 | gene_product=merozoite surface protein 7 | transcript_product=merozoite surface protein 7 | location=Pf3D7_13_v3:1419086-1420141(-) | protein_length=351 | sequence_SO	1	1	1	1	41.276	351	0	108.15	5.1	4319600	2
PF3D7_0501200.1-p1	PF3D7_0501200.1-p1	transcript=PF3D7_0501200.1	gene=PF3D7_0501200	gene_product=parasite-infected erythrocyte surface protein	| transcript=PF3D7_0501200.1 | gene=PF3D7_0501200 | organism=Plasmodium_falciparum_3D7 | gene_product=parasite-infected erythrocyte surface protein | transcript_product=parasite-infected erythrocyte surface protein | location=Pf3D7_05_v3:64065-65489(+) |	1	1	1	1	48.72	408	0.0048077	10.429	4.4	692630	1

## Sheet: parental control async 2 TMD SP
Protein IDs	Majority protein IDs	Transcript	Gene	Gene Product	Fasta headers	Number of proteins	Peptides PM2	Razor + unique peptides PM2	Unique peptides PM2	Mol. weight [kDa]	Sequence length	Q-value	Score	Sequence coverage PM2 [%]	Intensity PM2	MS/MS count PM2
PF3D7_0930300.1-p1;REV__PF3D7_0930300.1-p1	PF3D7_0930300.1-p1	transcript=PF3D7_0930300.1	gene=PF3D7_0930300	gene_product=merozoite surface protein 1	| transcript=PF3D7_0930300.1 | gene=PF3D7_0930300 | organism=Plasmodium_falciparum_3D7 | gene_product=merozoite surface protein 1 | transcript_product=merozoite surface protein 1 | location=Pf3D7_09_v3:1201812-1206974(+) | protein_length=1720 | sequence_S	2	69	69	69	195.72	1720	0	323.31	43.5	561640000	79
PF3D7_0917900.1-p1	PF3D7_0917900.1-p1	transcript=PF3D7_0917900.1	gene=PF3D7_0917900	gene_product=heat shock protein 70	| transcript=PF3D7_0917900.1 | gene=PF3D7_0917900 | organism=Plasmodium_falciparum_3D7 | gene_product=heat shock protein 70 | transcript_product=heat shock protein 70 | location=Pf3D7_09_v3:737985-740276(+) | protein_length=652 | sequence_SO=chromosome |	1	27	27	27	72.387	652	0	323.31	43.4	175940000	19
PF3D7_1364100.1-p1	PF3D7_1364100.1-p1	transcript=PF3D7_1364100.1	gene=PF3D7_1364100	gene_product=6-cysteine protein	| transcript=PF3D7_1364100.1 | gene=PF3D7_1364100 | organism=Plasmodium_falciparum_3D7 | gene_product=6-cysteine protein | transcript_product=6-cysteine protein | location=Pf3D7_13_v3:2568556-2570946(+) | protein_length=796 | sequence_SO=chromosome | SO=p	1	10	10	10	92.727	796	0	99.959	14.1	69084000	9
PF3D7_1335100.1-p1	PF3D7_1335100.1-p1	transcript=PF3D7_1335100.1	gene=PF3D7_1335100	gene_product=merozoite surface protein 7	| transcript=PF3D7_1335100.1 | gene=PF3D7_1335100 | organism=Plasmodium_falciparum_3D7 | gene_product=merozoite surface protein 7 | transcript_product=merozoite surface protein 7 | location=Pf3D7_13_v3:1419086-1420141(-) | protein_length=351 | sequence_SO	1	10	10	10	41.276	351	0	108.15	35.9	52310000	14
PF3D7_0707300.1-p1	PF3D7_0707300.1-p1	transcript=PF3D7_0707300.1	gene=PF3D7_0707300	gene_product=rhoptry-associated membrane antigen	| transcript=PF3D7_0707300.1 | gene=PF3D7_0707300 | organism=Plasmodium_falciparum_3D7 | gene_product=rhoptry-associated membrane antigen | transcript_product=rhoptry-associated membrane antigen | location=Pf3D7_07_v3:338885-342083(+) | protein_length=861	1	7	7	7	103.64	861	0	163.13	6	130620000	10
PF3D7_1410400.1-p1	PF3D7_1410400.1-p1	transcript=PF3D7_1410400.1	gene=PF3D7_1410400	gene_product=rhoptry-associated protein 1	| transcript=PF3D7_1410400.1 | gene=PF3D7_1410400 | organism=Plasmodium_falciparum_3D7 | gene_product=rhoptry-associated protein 1 | transcript_product=rhoptry-associated protein 1 | location=Pf3D7_14_v3:420442-422790(+) | protein_length=782 | sequence_SO	1	7	7	7	90.052	782	0	296.24	10.5	16983000	2
PF3D7_0508000.1-p1	PF3D7_0508000.1-p1	transcript=PF3D7_0508000.1	gene=PF3D7_0508000	gene_product=6-cysteine protein	| transcript=PF3D7_0508000.1 | gene=PF3D7_0508000 | organism=Plasmodium_falciparum_3D7 | gene_product=6-cysteine protein | transcript_product=6-cysteine protein | location=Pf3D7_05_v3:328666-329715(-) | protein_length=349 | sequence_SO=chromosome | SO=pro	1	3	3	3	40.587	349	0	69.365	10.3	20032000	5
PF3D7_1344200.1-p1	PF3D7_1344200.1-p1	transcript=PF3D7_1344200.1	gene=PF3D7_1344200	gene_product=heat shock protein 110, putative	| transcript=PF3D7_1344200.1 | gene=PF3D7_1344200 | organism=Plasmodium_falciparum_3D7 | gene_product=heat shock protein 110, putative | transcript_product=heat shock protein 110, putative | location=Pf3D7_13_v3:1769129-1771927(+) | protein_length=932 | s	1	3	3	3	108.18	932	0	323.31	3.8	2376200	1
PF3D7_1420700.1-p1	PF3D7_1420700.1-p1	transcript=PF3D7_1420700.1	gene=PF3D7_1420700	gene_product=surface protein P113	| transcript=PF3D7_1420700.1 | gene=PF3D7_1420700 | organism=Plasmodium_falciparum_3D7 | gene_product=surface protein P113 | transcript_product=surface protein P113 | location=Pf3D7_14_v3:860011-863080(+) | protein_length=969 | sequence_SO=chromosome | SO	1	3	3	3	112.57	969	0	56.793	5.4	2258100	2
PF3D7_0501600.1-p1	PF3D7_0501600.1-p1	transcript=PF3D7_0501600.1	gene=PF3D7_0501600	gene_product=rhoptry-associated protein 2	| transcript=PF3D7_0501600.1 | gene=PF3D7_0501600 | organism=Plasmodium_falciparum_3D7 | gene_product=rhoptry-associated protein 2 | transcript_product=rhoptry-associated protein 2 | location=Pf3D7_05_v3:84041-85237(-) | protein_length=398 | sequence_SO=c	1	2	2	2	46.738	398	0	69.065	5.8	3904900	1
PF3D7_0929400.1-p1	PF3D7_0929400.1-p1	transcript=PF3D7_0929400.1	gene=PF3D7_0929400	gene_product=high molecular weight rhoptry protein 2	| transcript=PF3D7_0929400.1 | gene=PF3D7_0929400 | organism=Plasmodium_falciparum_3D7 | gene_product=high molecular weight rhoptry protein 2 | transcript_product=high molecular weight rhoptry protein 2 | location=Pf3D7_09_v3:1175203-1180762(+) | protein_	1	2	2	2	162.66	1378	0	323.31	1.5	2202600	2
PF3D7_1352500.1-p1	PF3D7_1352500.1-p1	transcript=PF3D7_1352500.1	gene=PF3D7_1352500	gene_product=thioredoxin-related protein, putative	| transcript=PF3D7_1352500.1 | gene=PF3D7_1352500 | organism=Plasmodium_falciparum_3D7 | gene_product=thioredoxin-related protein, putative | transcript_product=thioredoxin-related protein, putative | location=Pf3D7_13_v3:2093365-2094337(-) | protein_leng	1	2	2	2	23.988	208	0	27.247	7.7	1628600	1
PF3D7_0612700.1-p1	PF3D7_0612700.1-p1	transcript=PF3D7_0612700.1	gene=PF3D7_0612700	gene_product=6-cysteine protein	| transcript=PF3D7_0612700.1 | gene=PF3D7_0612700 | organism=Plasmodium_falciparum_3D7 | gene_product=6-cysteine protein | transcript_product=6-cysteine protein | location=Pf3D7_06_v3:525987-527030(-) | protein_length=347 | sequence_SO=chromosome | SO=pro	1	1	1	1	39.434	347	0.0043103	6.9787	3.7	2837100	1
PF3D7_1471100.1-p1	PF3D7_1471100.1-p1	transcript=PF3D7_1471100.1	gene=PF3D7_1471100	gene_product=exported protein 2	| transcript=PF3D7_1471100.1 | gene=PF3D7_1471100 | organism=Plasmodium_falciparum_3D7 | gene_product=exported protein 2 | transcript_product=exported protein 2 | location=Pf3D7_14_v3:2905163-2906565(-) | protein_length=287 | sequence_SO=chromosome | SO=p	1	1	1	1	33.411	287	0	22.263	6.3	2700100	2
PF3D7_0530200.1-p1	PF3D7_0530200.1-p1	transcript=PF3D7_0530200.1	gene=PF3D7_0530200	gene_product=phosphoenolpyruvate/phosphate translocator	| transcript=PF3D7_0530200.1 | gene=PF3D7_0530200 | organism=Plasmodium_falciparum_3D7 | gene_product=phosphoenolpyruvate/phosphate translocator | transcript_product=phosphoenolpyruvate/phosphate translocator | location=Pf3D7_05_v3:1229077-1230651(-) | pr	1	1	1	1	59.788	524	0.0075472	5.8319	1.5	722910	1

## Sheet: B2 async full data
Protein IDs	Majority protein IDs	Transcript	Gene	Gene Product	Fasta headers	Number of proteins	Peptides B2ASYNC	Razor + unique peptides B2ASYNC	Unique peptides B2ASYNC	Mol. weight [kDa]	Sequence length	Q-value	Score	Sequence coverage B2ASYNC [%]	Intensity B2ASYNC	MS/MS count B2ASYNC
PF3D7_1344200.1-p1	PF3D7_1344200.1-p1	transcript=PF3D7_1344200.1	gene=PF3D7_1344200	gene_product=heat shock protein 110, putative	| transcript=PF3D7_1344200.1 | gene=PF3D7_1344200 | organism=Plasmodium_falciparum_3D7 | gene_product=heat shock protein 110, putative | transcript_product=heat shock protein 110, putative | location=Pf3D7_13_v3:1769129-1771927(+) | protein_length=932 | s	1	132	132	132	108.18	932	0	323.31	82.3	30503000000	248
PF3D7_0917900.1-p1	PF3D7_0917900.1-p1	transcript=PF3D7_0917900.1	gene=PF3D7_0917900	gene_product=heat shock protein 70	| transcript=PF3D7_0917900.1 | gene=PF3D7_0917900 | organism=Plasmodium_falciparum_3D7 | gene_product=heat shock protein 70 | transcript_product=heat shock protein 70 | location=Pf3D7_09_v3:737985-740276(+) | protein_length=652 | sequence_SO=chromosome |	1	83	83	83	72.387	652	0	323.31	75	21523000000	194
PF3D7_0930300.1-p1;REV__PF3D7_0930300.1-p1	PF3D7_0930300.1-p1	transcript=PF3D7_0930300.1	gene=PF3D7_0930300	gene_product=merozoite surface protein 1	| transcript=PF3D7_0930300.1 | gene=PF3D7_0930300 | organism=Plasmodium_falciparum_3D7 | gene_product=merozoite surface protein 1 | transcript_product=merozoite surface protein 1 | location=Pf3D7_09_v3:1201812-1206974(+) | protein_length=1720 | sequence_S	2	39	39	39	195.72	1720	0	323.31	27.6	198290000	29
PF3D7_0505700.1-p1	PF3D7_0505700.1-p1	transcript=PF3D7_0505700.1	gene=PF3D7_0505700	gene_product=conserved Plasmodium membrane protein, unknown function	| transcript=PF3D7_0505700.1 | gene=PF3D7_0505700 | organism=Plasmodium_falciparum_3D7 | gene_product=conserved Plasmodium membrane protein, unknown function | transcript_product=conserved Plasmodium membrane protein, unknown function | location=Pf3D7_05_	1	32	32	32	112.7	924	0	323.31	34.5	323930000	38
PF3D7_1222300.1-p1	PF3D7_1222300.1-p1	transcript=PF3D7_1222300.1	gene=PF3D7_1222300	gene_product=endoplasmin, putative	| transcript=PF3D7_1222300.1 | gene=PF3D7_1222300 | organism=Plasmodium_falciparum_3D7 | gene_product=endoplasmin, putative | transcript_product=endoplasmin, putative | location=Pf3D7_12_v3:883567-886032(-) | protein_length=821 | sequence_SO=chromosome |	1	31	31	31	95.017	821	0	323.31	45.4	581890000	45
PF3D7_0929400.1-p1	PF3D7_0929400.1-p1	transcript=PF3D7_0929400.1	gene=PF3D7_0929400	gene_product=high molecular weight rhoptry protein 2	| transcript=PF3D7_0929400.1 | gene=PF3D7_0929400 | organism=Plasmodium_falciparum_3D7 | gene_product=high molecular weight rhoptry protein 2 | transcript_product=high molecular weight rhoptry protein 2 | location=Pf3D7_09_v3:1175203-1180762(+) | protein_	1	28	28	28	162.66	1378	0	323.31	24.5	181230000	28
PF3D7_1410400.1-p1	PF3D7_1410400.1-p1	transcript=PF3D7_1410400.1	gene=PF3D7_1410400	gene_product=rhoptry-associated protein 1	| transcript=PF3D7_1410400.1 | gene=PF3D7_1410400 | organism=Plasmodium_falciparum_3D7 | gene_product=rhoptry-associated protein 1 | transcript_product=rhoptry-associated protein 1 | location=Pf3D7_14_v3:420442-422790(+) | protein_length=782 | sequence_SO	1	24	24	24	90.052	782	0	296.24	40	159040000	26
PF3D7_1252100.1-p1	PF3D7_1252100.1-p1	transcript=PF3D7_1252100.1	gene=PF3D7_1252100	gene_product=rhoptry neck protein 3	| transcript=PF3D7_1252100.1 | gene=PF3D7_1252100 | organism=Plasmodium_falciparum_3D7 | gene_product=rhoptry neck protein 3 | transcript_product=rhoptry neck protein 3 | location=Pf3D7_12_v3:2114628-2122487(-) | protein_length=2215 | sequence_SO=chromoso	1	22	22	22	263.15	2215	0	246.49	13.6	98671000	23
PF3D7_0827900.1-p1	PF3D7_0827900.1-p1	transcript=PF3D7_0827900.1	gene=PF3D7_0827900	gene_product=protein disulfide isomerase	| transcript=PF3D7_0827900.1 | gene=PF3D7_0827900 | organism=Plasmodium_falciparum_3D7 | gene_product=protein disulfide isomerase | transcript_product=protein disulfide isomerase | location=Pf3D7_08_v3:1206788-1208394(-) | protein_length=483 | sequence_SO	1	21	21	21	55.514	483	0	323.31	56.5	313790000	26
PF3D7_0818900.1-p1;PF3D7_0831700.1-p1	PF3D7_0818900.1-p1	transcript=PF3D7_0818900.1	gene=PF3D7_0818900	gene_product=heat shock protein 70	| transcript=PF3D7_0818900.1 | gene=PF3D7_0818900 | organism=Plasmodium_falciparum_3D7 | gene_product=heat shock protein 70 | transcript_product=heat shock protein 70 | location=Pf3D7_08_v3:860384-862417(+) | protein_length=677 | sequence_SO=chromosome |	2	17	17	17	73.914	677	0	322.16	26.1	102800000	14
PF3D7_0507100.1-p1	PF3D7_0507100.1-p1	transcript=PF3D7_0507100.1	gene=PF3D7_0507100	gene_product=60S ribosomal protein L4	| transcript=PF3D7_0507100.1 | gene=PF3D7_0507100 | organism=Plasmodium_falciparum_3D7 | gene_product=60S ribosomal protein L4 | transcript_product=60S ribosomal protein L4 | location=Pf3D7_05_v3:294668-295903(-) | protein_length=411 | sequence_SO=chromos	1	16	16	16	46.211	411	0	181.97	41.4	111600000	18
PF3D7_1342000.1-p1	PF3D7_1342000.1-p1	transcript=PF3D7_1342000.1	gene=PF3D7_1342000	gene_product=40S ribosomal protein S6	| transcript=PF3D7_1342000.1 | gene=PF3D7_1342000 | organism=Plasmodium_falciparum_3D7 | gene_product=40S ribosomal protein S6 | transcript_product=40S ribosomal protein S6 | location=Pf3D7_13_v3:1653211-1654131(-) | protein_length=306 | sequence_SO=chrom	1	16	16	16	35.384	306	0	129	44.4	67316000	14
PF3D7_1117700.1-p1	PF3D7_1117700.1-p1	transcript=PF3D7_1117700.1	gene=PF3D7_1117700	gene_product=GTP-binding nuclear protein RAN/TC4	| transcript=PF3D7_1117700.1 | gene=PF3D7_1117700 | organism=Plasmodium_falciparum_3D7 | gene_product=GTP-binding nuclear protein RAN/TC4 | transcript_product=GTP-binding nuclear protein RAN/TC4 | location=Pf3D7_11_v3:670711-671515(-) | protein_length=214	1	14	14	14	24.875	214	0	154.35	60.3	146380000	15
PF3D7_1108700.1-p1	PF3D7_1108700.1-p1	transcript=PF3D7_1108700.1	gene=PF3D7_1108700	gene_product=heat shock protein J2	| transcript=PF3D7_1108700.1 | gene=PF3D7_1108700 | organism=Plasmodium_falciparum_3D7 | gene_product=heat shock protein J2 | transcript_product=heat shock protein J2 | location=Pf3D7_11_v3:373238-374860(-) | protein_length=540 | sequence_SO=chromosome |	1	14	14	14	62.376	540	0	198.73	30.9	132350000	17
PF3D7_0207600.1-p1	PF3D7_0207600.1-p1	transcript=PF3D7_0207600.1	gene=PF3D7_0207600	gene_product=serine repeat antigen 5	| transcript=PF3D7_0207600.1 | gene=PF3D7_0207600 | organism=Plasmodium_falciparum_3D7 | gene_product=serine repeat antigen 5 | transcript_product=serine repeat antigen 5 | location=Pf3D7_02_v3:303593-307027(-) | protein_length=997 | sequence_SO=chromosom	1	14	14	14	111.77	997	0	101.7	22.6	54763000	13
PF3D7_1465900.1-p1	PF3D7_1465900.1-p1	transcript=PF3D7_1465900.1	gene=PF3D7_1465900	gene_product=40S ribosomal protein S3	| transcript=PF3D7_1465900.1 | gene=PF3D7_1465900 | organism=Plasmodium_falciparum_3D7 | gene_product=40S ribosomal protein S3 | transcript_product=40S ribosomal protein S3 | location=Pf3D7_14_v3:2684141-2685534(+) | protein_length=221 | sequence_SO=chrom	1	13	13	13	24.668	221	0	156.7	52.9	100330000	12
PF3D7_1462800.1-p1	PF3D7_1462800.1-p1	transcript=PF3D7_1462800.1	gene=PF3D7_1462800	gene_product=glyceraldehyde-3-phosphate dehydrogenase	| transcript=PF3D7_1462800.1 | gene=PF3D7_1462800 | organism=Plasmodium_falciparum_3D7 | gene_product=glyceraldehyde-3-phosphate dehydrogenase | transcript_product=glyceraldehyde-3-phosphate dehydrogenase | location=Pf3D7_14_v3:2559098-2560347(+) | protei	1	13	13	13	36.635	337	0	172.65	51.9	94797000	10
PF3D7_0322900.1-p1	PF3D7_0322900.1-p1	transcript=PF3D7_0322900.1	gene=PF3D7_0322900	gene_product=40S ribosomal protein S3A, putative	| transcript=PF3D7_0322900.1 | gene=PF3D7_0322900 | organism=Plasmodium_falciparum_3D7 | gene_product=40S ribosomal protein S3A, putative | transcript_product=40S ribosomal protein S3A, putative | location=Pf3D7_03_v3:965553-966502(-) | protein_length=262	1	13	13	13	30.047	262	0	298	57.3	76204000	13
PF3D7_0310400.1-p1	PF3D7_0310400.1-p1	transcript=PF3D7_0310400.1	gene=PF3D7_0310400	gene_product=parasite-infected erythrocyte surface protein	| transcript=PF3D7_0310400.1 | gene=PF3D7_0310400 | organism=Plasmodium_falciparum_3D7 | gene_product=parasite-infected erythrocyte surface protein | transcript_product=parasite-infected erythrocyte surface protein | location=Pf3D7_03_v3:447500-451384(+)	1	13	13	13	154.09	1294	0	211.74	13.4	61708000	16
PF3D7_1130100.1-p1	PF3D7_1130100.1-p1	transcript=PF3D7_1130100.1	gene=PF3D7_1130100	gene_product=60S ribosomal protein L38	| transcript=PF3D7_1130100.1 | gene=PF3D7_1130100 | organism=Plasmodium_falciparum_3D7 | gene_product=60S ribosomal protein L38 | transcript_product=60S ribosomal protein L38 | location=Pf3D7_11_v3:1163094-1163357(-) | protein_length=87 | sequence_SO=chro	1	12	12	12	10.314	87	0	102.52	66.7	830530000	20
PF3D7_1130200.1-p1	PF3D7_1130200.1-p1	transcript=PF3D7_1130200.1	gene=PF3D7_1130200	gene_product=60S ribosomal protein P0	| transcript=PF3D7_1130200.1 | gene=PF3D7_1130200 | organism=Plasmodium_falciparum_3D7 | gene_product=60S ribosomal protein P0 | transcript_product=60S ribosomal protein P0 | location=Pf3D7_11_v3:1165221-1166171(+) | protein_length=316 | sequence_SO=chrom	1	12	12	12	34.967	316	0	177.73	49.4	68203000	13
PF3D7_0814000.1-p1	PF3D7_0814000.1-p1	transcript=PF3D7_0814000.1	gene=PF3D7_0814000	gene_product=60S ribosomal protein L13-2, putative	| transcript=PF3D7_0814000.1 | gene=PF3D7_0814000 | organism=Plasmodium_falciparum_3D7 | gene_product=60S ribosomal protein L13-2, putative | transcript_product=60S ribosomal protein L13-2, putative | location=Pf3D7_08_v3:680957-681809(+) | protein_length	1	12	12	12	25.441	215	0	87.212	52.1	45570000	11
PF3D7_0905400.1-p1	PF3D7_0905400.1-p1	transcript=PF3D7_0905400.1	gene=PF3D7_0905400	gene_product=high molecular weight rhoptry protein 3	| transcript=PF3D7_0905400.1 | gene=PF3D7_0905400 | organism=Plasmodium_falciparum_3D7 | gene_product=high molecular weight rhoptry protein 3 | transcript_product=high molecular weight rhoptry protein 3 | location=Pf3D7_09_v3:270740-274789(-) | protein_le	1	11	11	11	104.85	897	0	142.73	17.4	103860000	15
PF3D7_1105400.1-p1	PF3D7_1105400.1-p1	transcript=PF3D7_1105400.1	gene=PF3D7_1105400	gene_product=40S ribosomal protein S4, putative	| transcript=PF3D7_1105400.1 | gene=PF3D7_1105400 | organism=Plasmodium_falciparum_3D7 | gene_product=40S ribosomal protein S4, putative | transcript_product=40S ribosomal protein S4, putative | location=Pf3D7_11_v3:235597-237097(-) | protein_length=261 |	1	11	11	11	29.772	261	0	138.05	44.4	89585000	12
PF3D7_1424100.1-p1	PF3D7_1424100.1-p1	transcript=PF3D7_1424100.1	gene=PF3D7_1424100	gene_product=60S ribosomal protein L5, putative	| transcript=PF3D7_1424100.1 | gene=PF3D7_1424100 | organism=Plasmodium_falciparum_3D7 | gene_product=60S ribosomal protein L5, putative | transcript_product=60S ribosomal protein L5, putative | location=Pf3D7_14_v3:973853-975543(-) | protein_length=294 |	1	11	11	11	33.998	294	0	92.297	47.6	71799000	11
PF3D7_1027800.1-p1	PF3D7_1027800.1-p1	transcript=PF3D7_1027800.1	gene=PF3D7_1027800	gene_product=60S ribosomal protein L3	| transcript=PF3D7_1027800.1 | gene=PF3D7_1027800 | organism=Plasmodium_falciparum_3D7 | gene_product=60S ribosomal protein L3 | transcript_product=60S ribosomal protein L3 | location=Pf3D7_10_v3:1153271-1154431(-) | protein_length=386 | sequence_SO=chrom	1	11	11	11	44.22	386	0	126.81	29.3	57707000	10
PF3D7_0722200.1-p1	PF3D7_0722200.1-p1	transcript=PF3D7_0722200.1	gene=PF3D7_0722200	gene_product=rhoptry-associated leucine zipper-like protein 1	| transcript=PF3D7_0722200.1 | gene=PF3D7_0722200 | organism=Plasmodium_falciparum_3D7 | gene_product=rhoptry-associated leucine zipper-like protein 1 | transcript_product=rhoptry-associated leucine zipper-like protein 1 | location=Pf3D7_07_v3:946363-9486	1	11	11	11	87.878	749	0	171.37	19.6	32244000	7
PF3D7_1105100.1-p1	PF3D7_1105100.1-p1	transcript=PF3D7_1105100.1	gene=PF3D7_1105100	gene_product=histone H2B	| transcript=PF3D7_1105100.1 | gene=PF3D7_1105100 | organism=Plasmodium_falciparum_3D7 | gene_product=histone H2B | transcript_product=histone H2B | location=Pf3D7_11_v3:226065-226418(+) | protein_length=117 | sequence_SO=chromosome | SO=protein_coding |	1	10	10	9	13.125	117	0	90.223	60.7	246790000	13
PF3D7_1126200.1-p1	PF3D7_1126200.1-p1	transcript=PF3D7_1126200.1	gene=PF3D7_1126200	gene_product=40S ribosomal protein S18, putative	| transcript=PF3D7_1126200.1 | gene=PF3D7_1126200 | organism=Plasmodium_falciparum_3D7 | gene_product=40S ribosomal protein S18, putative | transcript_product=40S ribosomal protein S18, putative | location=Pf3D7_11_v3:1023790-1024496(-) | protein_length=1	1	10	10	10	17.891	156	0	143.11	60.9	186170000	11
PF3D7_1105000.1-p1	PF3D7_1105000.1-p1	transcript=PF3D7_1105000.1	gene=PF3D7_1105000	gene_product=histone H4	| transcript=PF3D7_1105000.1 | gene=PF3D7_1105000 | organism=Plasmodium_falciparum_3D7 | gene_product=histone H4 | transcript_product=histone H4 | location=Pf3D7_11_v3:221818-222129(-) | protein_length=103 | sequence_SO=chromosome | SO=protein_coding | is	1	10	10	10	11.455	103	0	113.6	57.3	183140000	12
PF3D7_0422400.1-p1	PF3D7_0422400.1-p1	transcript=PF3D7_0422400.1	gene=PF3D7_0422400	gene_product=40S ribosomal protein S19	| transcript=PF3D7_0422400.1 | gene=PF3D7_0422400 | organism=Plasmodium_falciparum_3D7 | gene_product=40S ribosomal protein S19 | transcript_product=40S ribosomal protein S19 | location=Pf3D7_04_v3:1026648-1027399(+) | protein_length=170 | sequence_SO=chr	1	10	10	10	19.722	170	0	181.58	55.3	126020000	14
PF3D7_1357100.1-p1;PF3D7_1357000.1-p1	PF3D7_1357100.1-p1;PF3D7_1357000.1-p1	transcript=PF3D7_1357100.1	gene=PF3D7_1357100	gene_product=elongation factor 1-alpha	| transcript=PF3D7_1357100.1 | gene=PF3D7_1357100 | organism=Plasmodium_falciparum_3D7 | gene_product=elongation factor 1-alpha | transcript_product=elongation factor 1-alpha | location=Pf3D7_13_v3:2268901-2270232(+) | protein_length=443 | sequence_SO=chr	2	10	10	10	48.958	443	0	133.73	35.2	86540000	11
PF3D7_1239700.1-p1	PF3D7_1239700.1-p1	transcript=PF3D7_1239700.1	gene=PF3D7_1239700	gene_product=ATP-dependent zinc metalloprotease FTSH 1	| transcript=PF3D7_1239700.1 | gene=PF3D7_1239700 | organism=Plasmodium_falciparum_3D7 | gene_product=ATP-dependent zinc metalloprotease FTSH 1 | transcript_product=ATP-dependent zinc metalloprotease FTSH 1 | location=Pf3D7_12_v3:1655487-1658129(+) | prot	1	10	10	10	100.96	880	0	253.6	14.8	68766000	8
PF3D7_0517000.1-p1	PF3D7_0517000.1-p1	transcript=PF3D7_0517000.1	gene=PF3D7_0517000	gene_product=60S ribosomal protein L12, putative	| transcript=PF3D7_0517000.1 | gene=PF3D7_0517000 | organism=Plasmodium_falciparum_3D7 | gene_product=60S ribosomal protein L12, putative | transcript_product=60S ribosomal protein L12, putative | location=Pf3D7_05_v3:715765-716675(-) | protein_length=165	1	10	10	10	18.112	165	0	88.224	64.8	57902000	12
PF3D7_0721600.1-p1	PF3D7_0721600.1-p1	transcript=PF3D7_0721600.1	gene=PF3D7_0721600	gene_product=40S ribosomal protein S5, putative	| transcript=PF3D7_0721600.1 | gene=PF3D7_0721600 | organism=Plasmodium_falciparum_3D7 | gene_product=40S ribosomal protein S5, putative | transcript_product=40S ribosomal protein S5, putative | location=Pf3D7_07_v3:931459-932164(-) | protein_length=195 |	1	10	10	10	21.863	195	0	105.13	56.9	49065000	12
PF3D7_1116800.1-p1	PF3D7_1116800.1-p1	transcript=PF3D7_1116800.1	gene=PF3D7_1116800	gene_product=heat shock protein 101	| transcript=PF3D7_1116800.1 | gene=PF3D7_1116800 | organism=Plasmodium_falciparum_3D7 | gene_product=heat shock protein 101 | transcript_product=heat shock protein 101 | location=Pf3D7_11_v3:636094-639511(-) | protein_length=906 | sequence_SO=chromosome	1	10	10	10	102.87	906	0	115.99	12.9	43840000	9
PF3D7_0516200.1-p1	PF3D7_0516200.1-p1	transcript=PF3D7_0516200.1	gene=PF3D7_0516200	gene_product=40S ribosomal protein S11	| transcript=PF3D7_0516200.1 | gene=PF3D7_0516200 | organism=Plasmodium_falciparum_3D7 | gene_product=40S ribosomal protein S11 | transcript_product=40S ribosomal protein S11 | location=Pf3D7_05_v3:675809-676614(-) | protein_length=151 | sequence_SO=chrom	1	9	9	9	16.076	151	0	91.774	58.9	62784000	10
PF3D7_1424400.1-p1	PF3D7_1424400.1-p1	transcript=PF3D7_1424400.1	gene=PF3D7_1424400	gene_product=60S ribosomal protein L7-3, putative	| transcript=PF3D7_1424400.1 | gene=PF3D7_1424400 | organism=Plasmodium_falciparum_3D7 | gene_product=60S ribosomal protein L7-3, putative | transcript_product=60S ribosomal protein L7-3, putative | location=Pf3D7_14_v3:977908-979166(+) | protein_length=2	1	9	9	9	32.681	283	0	89.124	28.6	58102000	6
PF3D7_0935800.1-p1	PF3D7_0935800.1-p1	transcript=PF3D7_0935800.1	gene=PF3D7_0935800	gene_product=cytoadherence linked asexual protein 9	| transcript=PF3D7_0935800.1 | gene=PF3D7_0935800 | organism=Plasmodium_falciparum_3D7 | gene_product=cytoadherence linked asexual protein 9 | transcript_product=cytoadherence linked asexual protein 9 | location=Pf3D7_09_v3:1413840-1419754(+) | protein_le	1	9	9	9	160.42	1340	0	73.683	8.3	41534000	10
PF3D7_1311400.1-p1	PF3D7_1311400.1-p1	transcript=PF3D7_1311400.1	gene=PF3D7_1311400	gene_product=AP-1 complex subunit mu-1	| transcript=PF3D7_1311400.1 | gene=PF3D7_1311400 | organism=Plasmodium_falciparum_3D7 | gene_product=AP-1 complex subunit mu-1 | transcript_product=AP-1 complex subunit mu-1 | location=Pf3D7_13_v3:487511-488824(+) | protein_length=437 | sequence_SO=chrom	1	9	9	9	50.81	437	0	208.88	30.4	35248000	4
PF3D7_1462300.1-p1	PF3D7_1462300.1-p1	transcript=PF3D7_1462300.1	gene=PF3D7_1462300	gene_product=GTP-binding protein, putative	| transcript=PF3D7_1462300.1 | gene=PF3D7_1462300 | organism=Plasmodium_falciparum_3D7 | gene_product=GTP-binding protein, putative | transcript_product=GTP-binding protein, putative | location=Pf3D7_14_v3:2524921-2528994(-) | protein_length=1357 | sequen	1	9	9	9	161.22	1357	0	134.88	11	35157000	8
PF3D7_0629200.1-p1	PF3D7_0629200.1-p1	transcript=PF3D7_0629200.1	gene=PF3D7_0629200	gene_product=DnaJ protein, putative	| transcript=PF3D7_0629200.1 | gene=PF3D7_0629200 | organism=Plasmodium_falciparum_3D7 | gene_product=DnaJ protein, putative | transcript_product=DnaJ protein, putative | location=Pf3D7_06_v3:1199853-1200995(-) | protein_length=380 | sequence_SO=chromosom	1	8	8	8	44.669	380	0	61.256	24.5	71689000	10
PF3D7_0516900.1-p1	PF3D7_0516900.1-p1	transcript=PF3D7_0516900.1	gene=PF3D7_0516900	gene_product=60S ribosomal protein L2	| transcript=PF3D7_0516900.1 | gene=PF3D7_0516900 | organism=Plasmodium_falciparum_3D7 | gene_product=60S ribosomal protein L2 | transcript_product=60S ribosomal protein L2 | location=Pf3D7_05_v3:712762-713772(-) | protein_length=260 | sequence_SO=chromos	1	8	8	8	27.999	260	0	159.3	31.5	64787000	8
PF3D7_1142500.1-p1	PF3D7_1142500.1-p1	transcript=PF3D7_1142500.1	gene=PF3D7_1142500	gene_product=60S ribosomal protein L28	| transcript=PF3D7_1142500.1 | gene=PF3D7_1142500 | organism=Plasmodium_falciparum_3D7 | gene_product=60S ribosomal protein L28 | transcript_product=60S ribosomal protein L28 | location=Pf3D7_11_v3:1705696-1706573(-) | protein_length=127 | sequence_SO=chr	1	8	8	8	14.407	127	0	199.95	52	58549000	10
PF3D7_1447000.1-p1	PF3D7_1447000.1-p1	transcript=PF3D7_1447000.1	gene=PF3D7_1447000	gene_product=40S ribosomal protein S5	| transcript=PF3D7_1447000.1 | gene=PF3D7_1447000 | organism=Plasmodium_falciparum_3D7 | gene_product=40S ribosomal protein S5 | transcript_product=40S ribosomal protein S5 | location=Pf3D7_14_v3:1929931-1931379(+) | protein_length=272 | sequence_SO=chrom	1	8	8	8	29.957	272	0	66.618	28.7	44628000	7
PF3D7_1351400.1-p1	PF3D7_1351400.1-p1	transcript=PF3D7_1351400.1	gene=PF3D7_1351400	gene_product=60S ribosomal protein L17, putative	| transcript=PF3D7_1351400.1 | gene=PF3D7_1351400 | organism=Plasmodium_falciparum_3D7 | gene_product=60S ribosomal protein L17, putative | transcript_product=60S ribosomal protein L17, putative | location=Pf3D7_13_v3:2052108-2053384(+) | protein_length=2	1	8	8	8	23.414	203	0	108.02	39.4	41894000	8
PF3D7_0823800.1-p1	PF3D7_0823800.1-p1	transcript=PF3D7_0823800.1	gene=PF3D7_0823800	gene_product=DnaJ protein, putative	| transcript=PF3D7_0823800.1 | gene=PF3D7_0823800 | organism=Plasmodium_falciparum_3D7 | gene_product=DnaJ protein, putative | transcript_product=DnaJ protein, putative | location=Pf3D7_08_v3:1043813-1045780(+) | protein_length=655 | sequence_SO=chromosom	1	8	8	8	76.681	655	0	86.449	19.5	25998000	9
PF3D7_0206800.1-p1	PF3D7_0206800.1-p1	transcript=PF3D7_0206800.1	gene=PF3D7_0206800	gene_product=merozoite surface protein 2	| transcript=PF3D7_0206800.1 | gene=PF3D7_0206800 | organism=Plasmodium_falciparum_3D7 | gene_product=merozoite surface protein 2 | transcript_product=merozoite surface protein 2 | location=Pf3D7_02_v3:273689-274507(-) | protein_length=272 | sequence_SO=c	1	7	7	7	27.957	272	0	323.31	33.5	126520000	8
PF3D7_0520000.1-p1	PF3D7_0520000.1-p1	transcript=PF3D7_0520000.1	gene=PF3D7_0520000	gene_product=40S ribosomal protein S9, putative	| transcript=PF3D7_0520000.1 | gene=PF3D7_0520000 | organism=Plasmodium_falciparum_3D7 | gene_product=40S ribosomal protein S9, putative | transcript_product=40S ribosomal protein S9, putative | location=Pf3D7_05_v3:828953-829883(+) | protein_length=189 |	1	7	7	7	22.123	189	0	90.594	38.1	81356000	12
PF3D7_1341200.1-p1	PF3D7_1341200.1-p1	transcript=PF3D7_1341200.1	gene=PF3D7_1341200	gene_product=60S ribosomal protein L18, putative	| transcript=PF3D7_1341200.1 | gene=PF3D7_1341200 | organism=Plasmodium_falciparum_3D7 | gene_product=60S ribosomal protein L18, putative | transcript_product=60S ribosomal protein L18, putative | location=Pf3D7_13_v3:1633860-1634530(-) | protein_length=1	1	7	7	7	21.746	184	0	114.49	37	78729000	9
PF3D7_0309600.1-p1	PF3D7_0309600.1-p1	transcript=PF3D7_0309600.1	gene=PF3D7_0309600	gene_product=60S acidic ribosomal protein P2	| transcript=PF3D7_0309600.1 | gene=PF3D7_0309600 | organism=Plasmodium_falciparum_3D7 | gene_product=60S acidic ribosomal protein P2 | transcript_product=60S acidic ribosomal protein P2 | location=Pf3D7_03_v3:407980-408318(+) | protein_length=112 | seque	1	7	7	7	11.948	112	0	176.36	71.4	67977000	13
PF3D7_0818200.1-p1	PF3D7_0818200.1-p1	transcript=PF3D7_0818200.1	gene=PF3D7_0818200	gene_product=14-3-3 protein	| transcript=PF3D7_0818200.1 | gene=PF3D7_0818200 | organism=Plasmodium_falciparum_3D7 | gene_product=14-3-3 protein | transcript_product=14-3-3 protein | location=Pf3D7_08_v3:830006-831454(+) | protein_length=262 | sequence_SO=chromosome | SO=protein_cod	1	7	7	7	30.192	262	0	111.66	32.4	54637000	6
PF3D7_0501600.1-p1	PF3D7_0501600.1-p1	transcript=PF3D7_0501600.1	gene=PF3D7_0501600	gene_product=rhoptry-associated protein 2	| transcript=PF3D7_0501600.1 | gene=PF3D7_0501600 | organism=Plasmodium_falciparum_3D7 | gene_product=rhoptry-associated protein 2 | transcript_product=rhoptry-associated protein 2 | location=Pf3D7_05_v3:84041-85237(-) | protein_length=398 | sequence_SO=c	1	7	7	7	46.738	398	0	69.065	24.9	44631000	7
PF3D7_1421200.1-p1	PF3D7_1421200.1-p1	transcript=PF3D7_1421200.1	gene=PF3D7_1421200	gene_product=40S ribosomal protein S25	| transcript=PF3D7_1421200.1 | gene=PF3D7_1421200 | organism=Plasmodium_falciparum_3D7 | gene_product=40S ribosomal protein S25 | transcript_product=40S ribosomal protein S25 | location=Pf3D7_14_v3:875687-876385(-) | protein_length=105 | sequence_SO=chrom	1	7	7	7	11.664	105	0	63.38	61.9	40819000	6
PF3D7_0714000.1-p1	PF3D7_0714000.1-p1	transcript=PF3D7_0714000.1	gene=PF3D7_0714000	gene_product=histone H2B variant	| transcript=PF3D7_0714000.1 | gene=PF3D7_0714000 | organism=Plasmodium_falciparum_3D7 | gene_product=histone H2B variant | transcript_product=histone H2B variant | location=Pf3D7_07_v3:643101-643472(-) | protein_length=123 | sequence_SO=chromosome | SO=p	1	7	6	6	13.763	123	0	45.362	53.7	39218000	6
PF3D7_0617800.1-p1	PF3D7_0617800.1-p1	transcript=PF3D7_0617800.1	gene=PF3D7_0617800	gene_product=histone H2A	| transcript=PF3D7_0617800.1 | gene=PF3D7_0617800 | organism=Plasmodium_falciparum_3D7 | gene_product=histone H2A | transcript_product=histone H2A | location=Pf3D7_06_v3:748416-748814(-) | protein_length=132 | sequence_SO=chromosome | SO=protein_coding |	1	6	6	5	14.122	132	0	102.52	34.8	431320000	10
PF3D7_1103100.1-p1	PF3D7_1103100.1-p1	transcript=PF3D7_1103100.1	gene=PF3D7_1103100	gene_product=60S acidic ribosomal protein P1, putative	| transcript=PF3D7_1103100.1 | gene=PF3D7_1103100 | organism=Plasmodium_falciparum_3D7 | gene_product=60S acidic ribosomal protein P1, putative | transcript_product=60S acidic ribosomal protein P1, putative | location=Pf3D7_11_v3:140048-140801(-) | protei	1	6	6	6	13.014	118	0	194.87	77.1	136090000	9
PF3D7_0610400.1-p1;PF3D7_0617900.1-p1	PF3D7_0610400.1-p1	transcript=PF3D7_0610400.1	gene=PF3D7_0610400	gene_product=histone H3	| transcript=PF3D7_0610400.1 | gene=PF3D7_0610400 | organism=Plasmodium_falciparum_3D7 | gene_product=histone H3 | transcript_product=histone H3 | location=Pf3D7_06_v3:444747-445157(+) | protein_length=136 | sequence_SO=chromosome | SO=protein_coding | is	2	6	6	6	15.446	136	0	57.368	47.8	129610000	7
PF3D7_1338200.1-p1	PF3D7_1338200.1-p1	transcript=PF3D7_1338200.1	gene=PF3D7_1338200	gene_product=60S ribosomal protein L6-2, putative	| transcript=PF3D7_1338200.1 | gene=PF3D7_1338200 | organism=Plasmodium_falciparum_3D7 | gene_product=60S ribosomal protein L6-2, putative | transcript_product=60S ribosomal protein L6-2, putative | location=Pf3D7_13_v3:1545070-1545735(-) | protein_length	1	6	6	6	25.532	221	0	132.21	41.2	98296000	9
PF3D7_1016300.1-p1;PF3D7_0937000.1-p1	PF3D7_1016300.1-p1	transcript=PF3D7_1016300.1	gene=PF3D7_1016300	gene_product=GBP130 protein	| transcript=PF3D7_1016300.1 | gene=PF3D7_1016300 | organism=Plasmodium_falciparum_3D7 | gene_product=GBP130 protein | transcript_product=GBP130 protein | location=Pf3D7_10_v3:650898-653567(-) | protein_length=824 | sequence_SO=chromosome | SO=protein_cod	2	6	6	6	95.843	824	0	71.06	49.2	77880000	4
PF3D7_0317600.1-p1	PF3D7_0317600.1-p1	transcript=PF3D7_0317600.1	gene=PF3D7_0317600	gene_product=40S ribosomal protein S11, putative	| transcript=PF3D7_0317600.1 | gene=PF3D7_0317600 | organism=Plasmodium_falciparum_3D7 | gene_product=40S ribosomal protein S11, putative | transcript_product=40S ribosomal protein S11, putative | location=Pf3D7_03_v3:725015-726130(+) | protein_length=161	1	6	6	6	18.76	161	0	98.684	37.9	72523000	7
PF3D7_1408600.1-p1	PF3D7_1408600.1-p1	transcript=PF3D7_1408600.1	gene=PF3D7_1408600	gene_product=40S ribosomal protein S8e, putative	| transcript=PF3D7_1408600.1 | gene=PF3D7_1408600 | organism=Plasmodium_falciparum_3D7 | gene_product=40S ribosomal protein S8e, putative | transcript_product=40S ribosomal protein S8e, putative | location=Pf3D7_14_v3:323317-324172(+) | protein_length=218	1	6	6	6	25.051	218	0	62.35	31.2	68030000	10
PF3D7_1242700.1-p1	PF3D7_1242700.1-p1	transcript=PF3D7_1242700.1	gene=PF3D7_1242700	gene_product=40S ribosomal protein S17, putative	| transcript=PF3D7_1242700.1 | gene=PF3D7_1242700 | organism=Plasmodium_falciparum_3D7 | gene_product=40S ribosomal protein S17, putative | transcript_product=40S ribosomal protein S17, putative | location=Pf3D7_12_v3:1803653-1804483(+) | protein_length=1	1	6	6	6	16.067	137	0	51.792	51.1	61856000	11
PF3D7_1414300.1-p1	PF3D7_1414300.1-p1	transcript=PF3D7_1414300.1	gene=PF3D7_1414300	gene_product=60S ribosomal protein L10, putative	| transcript=PF3D7_1414300.1 | gene=PF3D7_1414300 | organism=Plasmodium_falciparum_3D7 | gene_product=60S ribosomal protein L10, putative | transcript_product=60S ribosomal protein L10, putative | location=Pf3D7_14_v3:570802-571461(+) | protein_length=219	1	6	6	6	25.216	219	0	81.151	36.1	61309000	6
PF3D7_0719600.1-p1	PF3D7_0719600.1-p1	transcript=PF3D7_0719600.1	gene=PF3D7_0719600	gene_product=60S ribosomal protein L11a, putative	| transcript=PF3D7_0719600.1 | gene=PF3D7_0719600 | organism=Plasmodium_falciparum_3D7 | gene_product=60S ribosomal protein L11a, putative | transcript_product=60S ribosomal protein L11a, putative | location=Pf3D7_07_v3:858742-859492(-) | protein_length=1	1	6	6	6	20.227	173	0	49.775	32.4	55204000	7
PF3D7_1358800.1-p1	PF3D7_1358800.1-p1	transcript=PF3D7_1358800.1	gene=PF3D7_1358800	gene_product=40S ribosomal protein S15	| transcript=PF3D7_1358800.1 | gene=PF3D7_1358800 | organism=Plasmodium_falciparum_3D7 | gene_product=40S ribosomal protein S15 | transcript_product=40S ribosomal protein S15 | location=Pf3D7_13_v3:2331074-2331529(+) | protein_length=151 | sequence_SO=chr	1	6	6	6	17.25	151	0	46.665	40.4	49854000	7
PF3D7_0217800.1-p1	PF3D7_0217800.1-p1	transcript=PF3D7_0217800.1	gene=PF3D7_0217800	gene_product=40S ribosomal protein S26	| transcript=PF3D7_0217800.1 | gene=PF3D7_0217800 | organism=Plasmodium_falciparum_3D7 | gene_product=40S ribosomal protein S26 | transcript_product=40S ribosomal protein S26 | location=Pf3D7_02_v3:734272-734595(+) | protein_length=107 | sequence_SO=chrom	1	6	6	6	12.508	107	0	44.316	46.7	48966000	8
PF3D7_0707300.1-p1	PF3D7_0707300.1-p1	transcript=PF3D7_0707300.1	gene=PF3D7_0707300	gene_product=rhoptry-associated membrane antigen	| transcript=PF3D7_0707300.1 | gene=PF3D7_0707300 | organism=Plasmodium_falciparum_3D7 | gene_product=rhoptry-associated membrane antigen | transcript_product=rhoptry-associated membrane antigen | location=Pf3D7_07_v3:338885-342083(+) | protein_length=861	1	6	6	6	103.64	861	0	163.13	6	36715000	4
PF3D7_1331800.1-p1	PF3D7_1331800.1-p1	transcript=PF3D7_1331800.1	gene=PF3D7_1331800	gene_product=60S ribosomal protein L23, putative	| transcript=PF3D7_1331800.1 | gene=PF3D7_1331800 | organism=Plasmodium_falciparum_3D7 | gene_product=60S ribosomal protein L23, putative | transcript_product=60S ribosomal protein L23, putative | location=Pf3D7_13_v3:1324012-1324802(+) | protein_length=1	1	6	6	6	14.993	139	0	50.438	56.1	29258000	5
PF3D7_1004000.1-p1	PF3D7_1004000.1-p1	transcript=PF3D7_1004000.1	gene=PF3D7_1004000	gene_product=60S ribosomal protein L13, putative	| transcript=PF3D7_1004000.1 | gene=PF3D7_1004000 | organism=Plasmodium_falciparum_3D7 | gene_product=60S ribosomal protein L13, putative | transcript_product=60S ribosomal protein L13, putative | location=Pf3D7_10_v3:179344-180226(-) | protein_length=202	1	6	6	6	23.754	202	0	42.853	27.2	27770000	5
PF3D7_0500800.1-p1	PF3D7_0500800.1-p1	transcript=PF3D7_0500800.1	gene=PF3D7_0500800	gene_product=mature parasite-infected erythrocyte surface antigen	| transcript=PF3D7_0500800.1 | gene=PF3D7_0500800 | organism=Plasmodium_falciparum_3D7 | gene_product=mature parasite-infected erythrocyte surface antigen | transcript_product=mature parasite-infected erythrocyte surface antigen | location=Pf3D7_05_v3:433	1	6	6	6	168.29	1434	0	103.33	11.2	25396000	5
PF3D7_0716300.1-p1	PF3D7_0716300.1-p1	transcript=PF3D7_0716300.1	gene=PF3D7_0716300	gene_product=conserved Plasmodium protein, unknown function	| transcript=PF3D7_0716300.1 | gene=PF3D7_0716300 | organism=Plasmodium_falciparum_3D7 | gene_product=conserved Plasmodium protein, unknown function | transcript_product=conserved Plasmodium protein, unknown function | location=Pf3D7_07_v3:717281-718968(+	1	6	6	6	60.6	522	0	112.04	18.4	22573000	7
PF3D7_1104400.1-p1	PF3D7_1104400.1-p1	transcript=PF3D7_1104400.1	gene=PF3D7_1104400	gene_product=thioredoxin, putative	| transcript=PF3D7_1104400.1 | gene=PF3D7_1104400 | organism=Plasmodium_falciparum_3D7 | gene_product=thioredoxin, putative | transcript_product=thioredoxin, putative | location=Pf3D7_11_v3:196767-198355(+) | protein_length=424 | sequence_SO=chromosome |	1	6	6	6	49.266	424	0	40.36	18.4	20613000	6
PF3D7_1426000.1-p1	PF3D7_1426000.1-p1	transcript=PF3D7_1426000.1	gene=PF3D7_1426000	gene_product=60S ribosomal protein L21	| transcript=PF3D7_1426000.1 | gene=PF3D7_1426000 | organism=Plasmodium_falciparum_3D7 | gene_product=60S ribosomal protein L21 | transcript_product=60S ribosomal protein L21 | location=Pf3D7_14_v3:1016133-1016618(-) | protein_length=161 | sequence_SO=chr	1	6	6	6	18.795	161	0	48.471	37.9	20313000	6
PF3D7_0316800.1-p1	PF3D7_0316800.1-p1	transcript=PF3D7_0316800.1	gene=PF3D7_0316800	gene_product=40S ribosomal protein S15A, putative	| transcript=PF3D7_0316800.1 | gene=PF3D7_0316800 | organism=Plasmodium_falciparum_3D7 | gene_product=40S ribosomal protein S15A, putative | transcript_product=40S ribosomal protein S15A, putative | location=Pf3D7_03_v3:677842-678474(+) | protein_length=1	1	5	5	5	14.873	130	0	79.329	41.5	83392000	11
PF3D7_1317800.1-p1	PF3D7_1317800.1-p1	transcript=PF3D7_1317800.1	gene=PF3D7_1317800	gene_product=40S ribosomal protein S19	| transcript=PF3D7_1317800.1 | gene=PF3D7_1317800 | organism=Plasmodium_falciparum_3D7 | gene_product=40S ribosomal protein S19 | transcript_product=40S ribosomal protein S19 | location=Pf3D7_13_v3:740527-741454(+) | protein_length=145 | sequence_SO=chrom	1	5	5	5	16.763	145	0	63.038	37.9	62917000	7
PF3D7_0821000.1-p1	PF3D7_0821000.1-p1	transcript=PF3D7_0821000.1	gene=PF3D7_0821000	gene_product=conserved Plasmodium protein, unknown function	| transcript=PF3D7_0821000.1 | gene=PF3D7_0821000 | organism=Plasmodium_falciparum_3D7 | gene_product=conserved Plasmodium protein, unknown function | transcript_product=conserved Plasmodium protein, unknown function | location=Pf3D7_08_v3:948745-950899(+	1	5	5	5	60.542	514	0	57.138	10.5	34292000	5
PF3D7_0307200.1-p1	PF3D7_0307200.1-p1	transcript=PF3D7_0307200.1	gene=PF3D7_0307200	gene_product=60S ribosomal protein L7, putative	| transcript=PF3D7_0307200.1 | gene=PF3D7_0307200 | organism=Plasmodium_falciparum_3D7 | gene_product=60S ribosomal protein L7, putative | transcript_product=60S ribosomal protein L7, putative | location=Pf3D7_03_v3:314976-316236(-) | protein_length=257 |	1	5	5	5	30.523	257	0	131.51	23.3	30483000	5
PF3D7_1323100.1-p1	PF3D7_1323100.1-p1	transcript=PF3D7_1323100.1	gene=PF3D7_1323100	gene_product=60S ribosomal protein L6, putative	| transcript=PF3D7_1323100.1 | gene=PF3D7_1323100 | organism=Plasmodium_falciparum_3D7 | gene_product=60S ribosomal protein L6, putative | transcript_product=60S ribosomal protein L6, putative | location=Pf3D7_13_v3:965486-966280(-) | protein_length=190 |	1	5	5	5	21.601	190	0	102.74	25.3	27550000	5
PF3D7_1129100.1-p1	PF3D7_1129100.1-p1	transcript=PF3D7_1129100.1	gene=PF3D7_1129100	gene_product=parasitophorous vacuolar protein 1	| transcript=PF3D7_1129100.1 | gene=PF3D7_1129100 | organism=Plasmodium_falciparum_3D7 | gene_product=parasitophorous vacuolar protein 1 | transcript_product=parasitophorous vacuolar protein 1 | location=Pf3D7_11_v3:1125952-1127310(+) | protein_length=452	1	5	5	5	51.951	452	0	58.747	17.3	24714000	5
PF3D7_0903900.1-p1	PF3D7_0903900.1-p1	transcript=PF3D7_0903900.1	gene=PF3D7_0903900	gene_product=60S ribosomal protein L32	| transcript=PF3D7_0903900.1 | gene=PF3D7_0903900 | organism=Plasmodium_falciparum_3D7 | gene_product=60S ribosomal protein L32 | transcript_product=60S ribosomal protein L32 | location=Pf3D7_09_v3:185821-186383(+) | protein_length=131 | sequence_SO=chrom	1	5	5	5	15.526	131	0	40.505	43.5	24332000	5
PF3D7_0813900.1-p1	PF3D7_0813900.1-p1	transcript=PF3D7_0813900.1	gene=PF3D7_0813900	gene_product=40S ribosomal protein S16, putative	| transcript=PF3D7_0813900.1 | gene=PF3D7_0813900 | organism=Plasmodium_falciparum_3D7 | gene_product=40S ribosomal protein S16, putative | transcript_product=40S ribosomal protein S16, putative | location=Pf3D7_08_v3:677989-678725(-) | protein_length=144	1	5	5	5	16.285	144	0	96.082	34	23812000	5
PF3D7_1246200.1-p1;PF3D7_1412500.1-p1	PF3D7_1246200.1-p1	transcript=PF3D7_1246200.1	gene=PF3D7_1246200	gene_product=actin I	| transcript=PF3D7_1246200.1 | gene=PF3D7_1246200 | organism=Plasmodium_falciparum_3D7 | gene_product=actin I | transcript_product=actin I | location=Pf3D7_12_v3:1920784-1921914(+) | protein_length=376 | sequence_SO=chromosome | SO=protein_coding | is_pse	2	5	5	5	41.87	376	0	64.776	22.9	23574000	4
PF3D7_1105300.1-p1	PF3D7_1105300.1-p1	transcript=PF3D7_1105300.1	gene=PF3D7_1105300	gene_product=conserved Plasmodium protein, unknown function	| transcript=PF3D7_1105300.1 | gene=PF3D7_1105300 | organism=Plasmodium_falciparum_3D7 | gene_product=conserved Plasmodium protein, unknown function | transcript_product=conserved Plasmodium protein, unknown function | location=Pf3D7_11_v3:231847-234238(-	1	5	5	5	86.954	730	0	40.278	8.6	14305000	5
PF3D7_0619400.1-p1	PF3D7_0619400.1-p1	transcript=PF3D7_0619400.1	gene=PF3D7_0619400	gene_product=cell division cycle protein 48 homologue, putative	| transcript=PF3D7_0619400.1 | gene=PF3D7_0619400 | organism=Plasmodium_falciparum_3D7 | gene_product=cell division cycle protein 48 homologue, putative | transcript_product=cell division cycle protein 48 homologue, putative | location=Pf3D7_06_v3:815622-	1	5	5	5	92.386	828	0	40.632	6.8	11530000	6
PF3D7_0302200.1-p1;PF3D7_0302500.1-p1;PF3D7_0220800.1-p1	PF3D7_0302200.1-p1;PF3D7_0302500.1-p1	transcript=PF3D7_0302200.1	gene=PF3D7_0302200	gene_product=cytoadherence linked asexual protein 3.2	| transcript=PF3D7_0302200.1 | gene=PF3D7_0302200 | organism=Plasmodium_falciparum_3D7 | gene_product=cytoadherence linked asexual protein 3.2 | transcript_product=cytoadherence linked asexual protein 3.2 | location=Pf3D7_03_v3:119458-124735(+) | protein_	3	5	5	3	167.49	1416	0	34.644	3.5	10860000	5
PF3D7_0320900.1-p1	PF3D7_0320900.1-p1	transcript=PF3D7_0320900.1	gene=PF3D7_0320900	gene_product=histone H2A.Z	| transcript=PF3D7_0320900.1 | gene=PF3D7_0320900 | organism=Plasmodium_falciparum_3D7 | gene_product=histone H2A.Z | transcript_product=histone H2A.Z | location=Pf3D7_03_v3:875213-876295(+) | protein_length=158 | sequence_SO=chromosome | SO=protein_codin	1	4	3	3	16.453	158	0	37.366	34.2	64958000	4
PF3D7_1323400.1-p1	PF3D7_1323400.1-p1	transcript=PF3D7_1323400.1	gene=PF3D7_1323400	gene_product=60S ribosomal protein L23	| transcript=PF3D7_1323400.1 | gene=PF3D7_1323400 | organism=Plasmodium_falciparum_3D7 | gene_product=60S ribosomal protein L23 | transcript_product=60S ribosomal protein L23 | location=Pf3D7_13_v3:971847-973036(-) | protein_length=190 | sequence_SO=chrom	1	4	4	4	22.092	190	0	48.529	31.6	57367000	5
PF3D7_1109900.1-p1	PF3D7_1109900.1-p1	transcript=PF3D7_1109900.1	gene=PF3D7_1109900	gene_product=60S ribosomal protein L36	| transcript=PF3D7_1109900.1 | gene=PF3D7_1109900 | organism=Plasmodium_falciparum_3D7 | gene_product=60S ribosomal protein L36 | transcript_product=60S ribosomal protein L36 | location=Pf3D7_11_v3:397124-397775(+) | protein_length=112 | sequence_SO=chrom	1	4	4	4	12.787	112	0	48.199	36.6	34053000	6
PF3D7_1003500.1-p1	PF3D7_1003500.1-p1	transcript=PF3D7_1003500.1	gene=PF3D7_1003500	gene_product=40S ribosomal protein S20e, putative	| transcript=PF3D7_1003500.1 | gene=PF3D7_1003500 | organism=Plasmodium_falciparum_3D7 | gene_product=40S ribosomal protein S20e, putative | transcript_product=40S ribosomal protein S20e, putative | location=Pf3D7_10_v3:160316-160962(-) | protein_length=1	1	4	4	4	13.513	118	0	32.412	18.6	29831000	5
PF3D7_1134100.1-p1	PF3D7_1134100.1-p1	transcript=PF3D7_1134100.1	gene=PF3D7_1134100	gene_product=protein disulfide isomerase	| transcript=PF3D7_1134100.1 | gene=PF3D7_1134100 | organism=Plasmodium_falciparum_3D7 | gene_product=protein disulfide isomerase | transcript_product=protein disulfide isomerase | location=Pf3D7_11_v3:1323043-1324314(-) | protein_length=423 | sequence_SO	1	4	4	4	49.194	423	0	27.655	10.2	22045000	5
PF3D7_1019400.1-p1	PF3D7_1019400.1-p1	transcript=PF3D7_1019400.1	gene=PF3D7_1019400	gene_product=60S ribosomal protein L30e, putative	| transcript=PF3D7_1019400.1 | gene=PF3D7_1019400 | organism=Plasmodium_falciparum_3D7 | gene_product=60S ribosomal protein L30e, putative | transcript_product=60S ribosomal protein L30e, putative | location=Pf3D7_10_v3:786503-787008(+) | protein_length=1	1	4	4	4	11.775	108	0	57.224	47.2	20447000	4
PF3D7_1246800.1-p1	PF3D7_1246800.1-p1	transcript=PF3D7_1246800.1	gene=PF3D7_1246800	gene_product=signal recognition particle receptor subunit beta, putative	| transcript=PF3D7_1246800.1 | gene=PF3D7_1246800 | organism=Plasmodium_falciparum_3D7 | gene_product=signal recognition particle receptor subunit beta, putative | transcript_product=signal recognition particle receptor subunit beta, putative | location=P	1	4	4	4	30.624	261	0	59.943	19.2	20150000	3
PF3D7_1302800.1-p1	PF3D7_1302800.1-p1	transcript=PF3D7_1302800.1	gene=PF3D7_1302800	gene_product=40S ribosomal protein S7, putative	| transcript=PF3D7_1302800.1 | gene=PF3D7_1302800 | organism=Plasmodium_falciparum_3D7 | gene_product=40S ribosomal protein S7, putative | transcript_product=40S ribosomal protein S7, putative | location=Pf3D7_13_v3:150783-151635(-) | protein_length=194 |	1	4	4	4	22.48	194	0	44.465	33	19869000	4
PF3D7_1352500.1-p1	PF3D7_1352500.1-p1	transcript=PF3D7_1352500.1	gene=PF3D7_1352500	gene_product=thioredoxin-related protein, putative	| transcript=PF3D7_1352500.1 | gene=PF3D7_1352500 | organism=Plasmodium_falciparum_3D7 | gene_product=thioredoxin-related protein, putative | transcript_product=thioredoxin-related protein, putative | location=Pf3D7_13_v3:2093365-2094337(-) | protein_leng	1	4	4	4	23.988	208	0	27.247	18.8	15792000	2
PF3D7_1468700.1-p1	PF3D7_1468700.1-p1	transcript=PF3D7_1468700.1	gene=PF3D7_1468700	gene_product=eukaryotic initiation factor 4A	| transcript=PF3D7_1468700.1 | gene=PF3D7_1468700 | organism=Plasmodium_falciparum_3D7 | gene_product=eukaryotic initiation factor 4A | transcript_product=eukaryotic initiation factor 4A | location=Pf3D7_14_v3:2825370-2826918(+) | protein_length=398 | seq	1	4	4	4	45.31	398	0	40.117	12.3	10607000	4
PF3D7_1033200.1-p1	PF3D7_1033200.1-p1	transcript=PF3D7_1033200.1	gene=PF3D7_1033200	gene_product=early transcribed membrane protein 10.2	| transcript=PF3D7_1033200.1 | gene=PF3D7_1033200 | organism=Plasmodium_falciparum_3D7 | gene_product=early transcribed membrane protein 10.2 | transcript_product=early transcribed membrane protein 10.2 | location=Pf3D7_10_v3:1335222-1336289(+) | protein_	1	4	4	4	38.925	355	0	28.899	11.5	8712200	2
PF3D7_0831600.1-p1	PF3D7_0831600.1-p1	transcript=PF3D7_0831600.1	gene=PF3D7_0831600	gene_product=cytoadherence linked asexual protein 8	| transcript=PF3D7_0831600.1 | gene=PF3D7_0831600 | organism=Plasmodium_falciparum_3D7 | gene_product=cytoadherence linked asexual protein 8 | transcript_product=cytoadherence linked asexual protein 8 | location=Pf3D7_08_v3:1358314-1363618(+) | protein_le	1	4	2	2	165.61	1394	0	44.54	3.4	5414000	1
PF3D7_0801000.1-p1	PF3D7_0801000.1-p1	transcript=PF3D7_0801000.1	gene=PF3D7_0801000	gene_product=Plasmodium exported protein (PHISTc), unknown function	| transcript=PF3D7_0801000.1 | gene=PF3D7_0801000 | organism=Plasmodium_falciparum_3D7 | gene_product=Plasmodium exported protein (PHISTc), unknown function | transcript_product=Plasmodium exported protein (PHISTc), unknown function | location=Pf3D7_08_v3	1	4	4	4	147.07	1219	0	22.889	11.6	4815900	4
PF3D7_1038000.1-p1;PF3D7_1038000.2-p1	PF3D7_1038000.1-p1;PF3D7_1038000.2-p1	transcript=PF3D7_1038000.1	gene=PF3D7_1038000	gene_product=antigen UB05	| transcript=PF3D7_1038000.1 | gene=PF3D7_1038000 | organism=Plasmodium_falciparum_3D7 | gene_product=antigen UB05 | transcript_product=antigen UB05 | location=Pf3D7_10_v3:1505835-1506896(+) | protein_length=119 | sequence_SO=chromosome | SO=protein_codin	2	3	3	3	13.712	119	0	22.506	16.8	35716000	4
PF3D7_0814200.1-p1	PF3D7_0814200.1-p1	transcript=PF3D7_0814200.1	gene=PF3D7_0814200	gene_product=DNA/RNA-binding protein Alba 1	| transcript=PF3D7_0814200.1 | gene=PF3D7_0814200 | organism=Plasmodium_falciparum_3D7 | gene_product=DNA/RNA-binding protein Alba 1 | transcript_product=DNA/RNA-binding protein Alba 1 | location=Pf3D7_08_v3:687340-688086(+) | protein_length=248 | sequenc	1	3	3	3	27.258	248	0	25.182	17.7	33430000	3
PF3D7_0519400.1-p1	PF3D7_0519400.1-p1	transcript=PF3D7_0519400.1	gene=PF3D7_0519400	gene_product=40S ribosomal protein S24	| transcript=PF3D7_0519400.1 | gene=PF3D7_0519400 | organism=Plasmodium_falciparum_3D7 | gene_product=40S ribosomal protein S24 | transcript_product=40S ribosomal protein S24 | location=Pf3D7_05_v3:798036-798775(-) | protein_length=133 | sequence_SO=chrom	1	3	3	3	15.391	133	0	48.124	21.8	20447000	5
PF3D7_1142600.1-p1	PF3D7_1142600.1-p1	transcript=PF3D7_1142600.1	gene=PF3D7_1142600	gene_product=60S ribosomal protein L35ae, putative	| transcript=PF3D7_1142600.1 | gene=PF3D7_1142600 | organism=Plasmodium_falciparum_3D7 | gene_product=60S ribosomal protein L35ae, putative | transcript_product=60S ribosomal protein L35ae, putative | location=Pf3D7_11_v3:1708066-1708679(-) | protein_leng	1	3	3	3	16.265	140	0	24.962	22.9	20401000	2
PF3D7_1309100.1-p1	PF3D7_1309100.1-p1	transcript=PF3D7_1309100.1	gene=PF3D7_1309100	gene_product=60S ribosomal protein L24, putative	| transcript=PF3D7_1309100.1 | gene=PF3D7_1309100 | organism=Plasmodium_falciparum_3D7 | gene_product=60S ribosomal protein L24, putative | transcript_product=60S ribosomal protein L24, putative | location=Pf3D7_13_v3:418820-420121(+) | protein_length=162	1	3	3	3	19.245	162	0	28.363	17.3	20020000	3
PF3D7_1431700.1-p1	PF3D7_1431700.1-p1	transcript=PF3D7_1431700.1	gene=PF3D7_1431700	gene_product=60S ribosomal protein L14, putative	| transcript=PF3D7_1431700.1 | gene=PF3D7_1431700 | organism=Plasmodium_falciparum_3D7 | gene_product=60S ribosomal protein L14, putative | transcript_product=60S ribosomal protein L14, putative | location=Pf3D7_14_v3:1247030-1247950(+) | protein_length=1	1	3	3	3	19.297	165	0	24.523	15.8	19707000	4
PF3D7_1452000.1-p1	PF3D7_1452000.1-p1	transcript=PF3D7_1452000.1	gene=PF3D7_1452000	gene_product=rhoptry neck protein 2	| transcript=PF3D7_1452000.1 | gene=PF3D7_1452000 | organism=Plasmodium_falciparum_3D7 | gene_product=rhoptry neck protein 2 | transcript_product=rhoptry neck protein 2 | location=Pf3D7_14_v3:2134298-2140867(+) | protein_length=2189 | sequence_SO=chromoso	1	3	3	3	249.48	2189	0	16.276	1.5	17757000	2
PF3D7_1001600.1-p1	PF3D7_1001600.1-p1	transcript=PF3D7_1001600.1	gene=PF3D7_1001600	gene_product=exported lipase 2	| transcript=PF3D7_1001600.1 | gene=PF3D7_1001600 | organism=Plasmodium_falciparum_3D7 | gene_product=exported lipase 2 | transcript_product=exported lipase 2 | location=Pf3D7_10_v3:86538-89009(-) | protein_length=763 | sequence_SO=chromosome | SO=protein	1	3	3	3	88.563	763	0	48.235	7.1	17526000	4
PF3D7_1460700.1-p1	PF3D7_1460700.1-p1	transcript=PF3D7_1460700.1	gene=PF3D7_1460700	gene_product=60S ribosomal protein L27	| transcript=PF3D7_1460700.1 | gene=PF3D7_1460700 | organism=Plasmodium_falciparum_3D7 | gene_product=60S ribosomal protein L27 | transcript_product=60S ribosomal protein L27 | location=Pf3D7_14_v3:2475501-2476473(-) | protein_length=146 | sequence_SO=chr	1	3	3	3	16.745	146	0	33.772	20.5	16646000	3
PF3D7_0618300.1-p1	PF3D7_0618300.1-p1	transcript=PF3D7_0618300.1	gene=PF3D7_0618300	gene_product=60S ribosomal protein L27a, putative	| transcript=PF3D7_0618300.1 | gene=PF3D7_0618300 | organism=Plasmodium_falciparum_3D7 | gene_product=60S ribosomal protein L27a, putative | transcript_product=60S ribosomal protein L27a, putative | location=Pf3D7_06_v3:768792-769456(+) | protein_length=1	1	3	3	3	16.722	148	0	32.198	20.9	15135000	2
PF3D7_0706400.1-p1	PF3D7_0706400.1-p1	transcript=PF3D7_0706400.1	gene=PF3D7_0706400	gene_product=60S ribosomal protein L37	| transcript=PF3D7_0706400.1 | gene=PF3D7_0706400 | organism=Plasmodium_falciparum_3D7 | gene_product=60S ribosomal protein L37 | transcript_product=60S ribosomal protein L37 | location=Pf3D7_07_v3:306855-307133(-) | protein_length=92 | sequence_SO=chromo	1	3	3	3	10.539	92	0	24.025	29.3	9600600	4
PF3D7_0705500.1-p1	PF3D7_0705500.1-p1	transcript=PF3D7_0705500.1	gene=PF3D7_0705500	gene_product=inositol-phosphate phosphatase, putative	| transcript=PF3D7_0705500.1 | gene=PF3D7_0705500 | organism=Plasmodium_falciparum_3D7 | gene_product=inositol-phosphate phosphatase, putative | transcript_product=inositol-phosphate phosphatase, putative | location=Pf3D7_07_v3:270022-278706(-) | protein_	1	3	3	3	330.7	2814	0	28.596	1.4	8677100	4
PF3D7_1228600.1-p1	PF3D7_1228600.1-p1	transcript=PF3D7_1228600.1	gene=PF3D7_1228600	gene_product=merozoite surface protein 9	| transcript=PF3D7_1228600.1 | gene=PF3D7_1228600 | organism=Plasmodium_falciparum_3D7 | gene_product=merozoite surface protein 9 | transcript_product=merozoite surface protein 9 | location=Pf3D7_12_v3:1160729-1162960(-) | protein_length=743 | sequence_SO	1	3	3	3	86.622	743	0	23.206	4.8	7909600	1
PF3D7_1364100.1-p1	PF3D7_1364100.1-p1	transcript=PF3D7_1364100.1	gene=PF3D7_1364100	gene_product=6-cysteine protein	| transcript=PF3D7_1364100.1 | gene=PF3D7_1364100 | organism=Plasmodium_falciparum_3D7 | gene_product=6-cysteine protein | transcript_product=6-cysteine protein | location=Pf3D7_13_v3:2568556-2570946(+) | protein_length=796 | sequence_SO=chromosome | SO=p	1	3	3	3	92.727	796	0	99.959	3.9	7527200	1
PF3D7_1441200.1-p1	PF3D7_1441200.1-p1	transcript=PF3D7_1441200.1	gene=PF3D7_1441200	gene_product=60S ribosomal protein L1, putative	| transcript=PF3D7_1441200.1 | gene=PF3D7_1441200 | organism=Plasmodium_falciparum_3D7 | gene_product=60S ribosomal protein L1, putative | transcript_product=60S ribosomal protein L1, putative | location=Pf3D7_14_v3:1678662-1679486(+) | protein_length=217	1	3	3	3	24.805	217	0	39.261	12	7510500	2
PF3D7_1416100.1-p1	PF3D7_1416100.1-p1	transcript=PF3D7_1416100.1	gene=PF3D7_1416100	gene_product=protein SEY1, putative	| transcript=PF3D7_1416100.1 | gene=PF3D7_1416100 | organism=Plasmodium_falciparum_3D7 | gene_product=protein SEY1, putative | transcript_product=protein SEY1, putative | location=Pf3D7_14_v3:645641-648454(-) | protein_length=937 | sequence_SO=chromosome	1	3	3	3	110.61	937	0	27.218	3.4	4186000	3
PF3D7_1350500.1-p1	PF3D7_1350500.1-p1	transcript=PF3D7_1350500.1	gene=PF3D7_1350500	gene_product=conserved Plasmodium protein, unknown function	| transcript=PF3D7_1350500.1 | gene=PF3D7_1350500 | organism=Plasmodium_falciparum_3D7 | gene_product=conserved Plasmodium protein, unknown function | transcript_product=conserved Plasmodium protein, unknown function | location=Pf3D7_13_v3:2015367-2018801	1	3	3	3	133.58	1144	0	37.747	3.1	3372300	5
PF3D7_1206000.1-p1	PF3D7_1206000.1-p1	transcript=PF3D7_1206000.1	gene=PF3D7_1206000	gene_product=shewanella-like protein phosphatase 2	| transcript=PF3D7_1206000.1 | gene=PF3D7_1206000 | organism=Plasmodium_falciparum_3D7 | gene_product=shewanella-like protein phosphatase 2 | transcript_product=shewanella-like protein phosphatase 2 | location=Pf3D7_12_v3:270300-271214(-) | protein_length	1	2	2	2	35.686	304	0	25.923	12.8	28408000	4
PF3D7_1006200.1-p1	PF3D7_1006200.1-p1	transcript=PF3D7_1006200.1	gene=PF3D7_1006200	gene_product=DNA/RNA-binding protein Alba 3	| transcript=PF3D7_1006200.1 | gene=PF3D7_1006200 | organism=Plasmodium_falciparum_3D7 | gene_product=DNA/RNA-binding protein Alba 3 | transcript_product=DNA/RNA-binding protein Alba 3 | location=Pf3D7_10_v3:262150-262997(-) | protein_length=107 | sequenc	1	2	2	2	11.977	107	0	24.642	27.1	22716000	3
PF3D7_0705700.1-p1	PF3D7_0705700.1-p1	transcript=PF3D7_0705700.1	gene=PF3D7_0705700	gene_product=40S ribosomal protein S29, putative	| transcript=PF3D7_0705700.1 | gene=PF3D7_0705700 | organism=Plasmodium_falciparum_3D7 | gene_product=40S ribosomal protein S29, putative | transcript_product=40S ribosomal protein S29, putative | location=Pf3D7_07_v3:285472-286166(-) | protein_length=54	1	2	2	2	6.4156	54	0	13.528	29.6	21385000	3
PF3D7_1460300.1-p1	PF3D7_1460300.1-p1	transcript=PF3D7_1460300.1	gene=PF3D7_1460300	gene_product=60S ribosomal protein L29, putative	| transcript=PF3D7_1460300.1 | gene=PF3D7_1460300 | organism=Plasmodium_falciparum_3D7 | gene_product=60S ribosomal protein L29, putative | transcript_product=60S ribosomal protein L29, putative | location=Pf3D7_14_v3:2459214-2459964(-) | protein_length=6	1	2	2	2	8.0144	67	0	11.475	13.4	19461000	1
PF3D7_1124900.1-p1	PF3D7_1124900.1-p1	transcript=PF3D7_1124900.1	gene=PF3D7_1124900	gene_product=60S ribosomal protein L35, putative	| transcript=PF3D7_1124900.1 | gene=PF3D7_1124900 | organism=Plasmodium_falciparum_3D7 | gene_product=60S ribosomal protein L35, putative | transcript_product=60S ribosomal protein L35, putative | location=Pf3D7_11_v3:981945-983086(+) | protein_length=124	1	2	2	2	14.748	124	0	71.861	15.3	17035000	3
PF3D7_0614500.1-p1	PF3D7_0614500.1-p1	transcript=PF3D7_0614500.1	gene=PF3D7_0614500	gene_product=60S ribosomal protein L19	| transcript=PF3D7_0614500.1 | gene=PF3D7_0614500 | organism=Plasmodium_falciparum_3D7 | gene_product=60S ribosomal protein L19 | transcript_product=60S ribosomal protein L19 | location=Pf3D7_06_v3:606142-607259(-) | protein_length=182 | sequence_SO=chrom	1	2	2	2	21.58	182	0	13.126	8.2	11571000	1
PF3D7_1335100.1-p1	PF3D7_1335100.1-p1	transcript=PF3D7_1335100.1	gene=PF3D7_1335100	gene_product=merozoite surface protein 7	| transcript=PF3D7_1335100.1 | gene=PF3D7_1335100 | organism=Plasmodium_falciparum_3D7 | gene_product=merozoite surface protein 7 | transcript_product=merozoite surface protein 7 | location=Pf3D7_13_v3:1419086-1420141(-) | protein_length=351 | sequence_SO	1	2	2	2	41.276	351	0	108.15	9.4	11355000	3
PF3D7_1027300.1-p1	PF3D7_1027300.1-p1	transcript=PF3D7_1027300.1	gene=PF3D7_1027300	gene_product=peroxiredoxin	| transcript=PF3D7_1027300.1 | gene=PF3D7_1027300 | organism=Plasmodium_falciparum_3D7 | gene_product=peroxiredoxin | transcript_product=peroxiredoxin | location=Pf3D7_10_v3:1140589-1142602(-) | protein_length=393 | sequence_SO=chromosome | SO=protein_cod	1	2	2	2	43.929	393	0	16.191	5.9	11184000	2
PF3D7_0503800.1-p1	PF3D7_0503800.1-p1	transcript=PF3D7_0503800.1	gene=PF3D7_0503800	gene_product=60S ribosomal protein L31	| transcript=PF3D7_0503800.1 | gene=PF3D7_0503800 | organism=Plasmodium_falciparum_3D7 | gene_product=60S ribosomal protein L31 | transcript_product=60S ribosomal protein L31 | location=Pf3D7_05_v3:151422-152384(-) | protein_length=120 | sequence_SO=chrom	1	2	2	2	14.065	120	0	11.848	12.5	10772000	2
PF3D7_1341300.1-p1	PF3D7_1341300.1-p1	transcript=PF3D7_1341300.1	gene=PF3D7_1341300	gene_product=60S ribosomal protein L18-2, putative	| transcript=PF3D7_1341300.1 | gene=PF3D7_1341300 | organism=Plasmodium_falciparum_3D7 | gene_product=60S ribosomal protein L18-2, putative | transcript_product=60S ribosomal protein L18-2, putative | location=Pf3D7_13_v3:1636556-1637833(+) | protein_leng	1	2	2	2	21.453	187	0	26.129	20.3	9902700	3
PF3D7_1211400.1-p1	PF3D7_1211400.1-p1	transcript=PF3D7_1211400.1	gene=PF3D7_1211400	gene_product=heat shock protein DNAJ homologue Pfj4	| transcript=PF3D7_1211400.1 | gene=PF3D7_1211400 | organism=Plasmodium_falciparum_3D7 | gene_product=heat shock protein DNAJ homologue Pfj4 | transcript_product=heat shock protein DNAJ homologue Pfj4 | location=Pf3D7_12_v3:505344-506662(+) | protein_leng	1	2	2	2	28.062	244	0	11.297	12.3	9032600	1
PF3D7_0508000.1-p1	PF3D7_0508000.1-p1	transcript=PF3D7_0508000.1	gene=PF3D7_0508000	gene_product=6-cysteine protein	| transcript=PF3D7_0508000.1 | gene=PF3D7_0508000 | organism=Plasmodium_falciparum_3D7 | gene_product=6-cysteine protein | transcript_product=6-cysteine protein | location=Pf3D7_05_v3:328666-329715(-) | protein_length=349 | sequence_SO=chromosome | SO=pro	1	2	2	2	40.587	349	0	69.365	6.3	9030100	2
PF3D7_0210100.1-p1	PF3D7_0210100.1-p1	transcript=PF3D7_0210100.1	gene=PF3D7_0210100	gene_product=60S ribosomal protein L37ae, putative	| transcript=PF3D7_0210100.1 | gene=PF3D7_0210100 | organism=Plasmodium_falciparum_3D7 | gene_product=60S ribosomal protein L37ae, putative | transcript_product=60S ribosomal protein L37ae, putative | location=Pf3D7_02_v3:412275-412859(+) | protein_length	1	2	2	2	10.799	96	0	26.434	17.7	8371200	1
PF3D7_1407800.1-p1	PF3D7_1407800.1-p1	transcript=PF3D7_1407800.1	gene=PF3D7_1407800	gene_product=plasmepsin IV	| transcript=PF3D7_1407800.1 | gene=PF3D7_1407800 | organism=Plasmodium_falciparum_3D7 | gene_product=plasmepsin IV | transcript_product=plasmepsin IV | location=Pf3D7_14_v3:283086-284435(+) | protein_length=449 | sequence_SO=chromosome | SO=protein_codin	1	2	2	2	51.046	449	0	21.064	8	8289800	2
PF3D7_0415900.1-p1	PF3D7_0415900.1-p1	transcript=PF3D7_0415900.1	gene=PF3D7_0415900	gene_product=60S ribosomal protein L15, putative	| transcript=PF3D7_0415900.1 | gene=PF3D7_0415900 | organism=Plasmodium_falciparum_3D7 | gene_product=60S ribosomal protein L15, putative | transcript_product=60S ribosomal protein L15, putative | location=Pf3D7_04_v3:697918-698768(-) | protein_length=205	1	2	2	2	24.134	205	0	18.235	10.7	8185500	1
PF3D7_0628300.1-p1	PF3D7_0628300.1-p1	transcript=PF3D7_0628300.1	gene=PF3D7_0628300	gene_product=choline/ethanolaminephosphotransferase, putative	| transcript=PF3D7_0628300.1 | gene=PF3D7_0628300 | organism=Plasmodium_falciparum_3D7 | gene_product=choline/ethanolaminephosphotransferase, putative | transcript_product=choline/ethanolaminephosphotransferase, putative | location=Pf3D7_06_v3:1170813-117	1	2	2	2	45.081	391	0	55.332	6.1	6901300	2
PF3D7_1035700.1-p1	PF3D7_1035700.1-p1	transcript=PF3D7_1035700.1	gene=PF3D7_1035700	gene_product=duffy binding-like merozoite surface protein	| transcript=PF3D7_1035700.1 | gene=PF3D7_1035700 | organism=Plasmodium_falciparum_3D7 | gene_product=duffy binding-like merozoite surface protein | transcript_product=duffy binding-like merozoite surface protein | location=Pf3D7_10_v3:1413200-1415293(+)	1	2	2	2	80.247	697	0	38.268	4.7	6901300	1
PF3D7_1451800.1-p1	PF3D7_1451800.1-p1	transcript=PF3D7_1451800.1	gene=PF3D7_1451800	gene_product=sortilin	| transcript=PF3D7_1451800.1 | gene=PF3D7_1451800 | organism=Plasmodium_falciparum_3D7 | gene_product=sortilin | transcript_product=sortilin | location=Pf3D7_14_v3:2123461-2126599(+) | protein_length=895 | sequence_SO=chromosome | SO=protein_coding | is_p	1	2	2	2	102.27	895	0	12.285	3.2	6504900	2
PF3D7_1343000.1-p1	PF3D7_1343000.1-p1	transcript=PF3D7_1343000.1	gene=PF3D7_1343000	gene_product=phosphoethanolamine N-methyltransferase	| transcript=PF3D7_1343000.1 | gene=PF3D7_1343000 | organism=Plasmodium_falciparum_3D7 | gene_product=phosphoethanolamine N-methyltransferase | transcript_product=phosphoethanolamine N-methyltransferase | location=Pf3D7_13_v3:1696894-1698113(+) | protein_	1	2	2	2	31.043	266	0	19.023	8.6	6391400	2
PF3D7_0617200.1-p1	PF3D7_0617200.1-p1	transcript=PF3D7_0617200.1	gene=PF3D7_0617200	gene_product=conserved Plasmodium protein, unknown function	| transcript=PF3D7_0617200.1 | gene=PF3D7_0617200 | organism=Plasmodium_falciparum_3D7 | gene_product=conserved Plasmodium protein, unknown function | transcript_product=conserved Plasmodium protein, unknown function | location=Pf3D7_06_v3:717050-718917(+	1	2	2	2	52.98	446	0	12.364	4.5	6349300	2
PF3D7_0304400.1-p1	PF3D7_0304400.1-p1	transcript=PF3D7_0304400.1	gene=PF3D7_0304400	gene_product=60S ribosomal protein L44	| transcript=PF3D7_0304400.1 | gene=PF3D7_0304400 | organism=Plasmodium_falciparum_3D7 | gene_product=60S ribosomal protein L44 | transcript_product=60S ribosomal protein L44 | location=Pf3D7_03_v3:217941-218489(+) | protein_length=104 | sequence_SO=chrom	1	2	2	2	12.157	104	0	10.964	19.2	5413700	1
PF3D7_0307100.1-p1	PF3D7_0307100.1-p1	transcript=PF3D7_0307100.1	gene=PF3D7_0307100	gene_product=40S ribosomal protein S12, putative	| transcript=PF3D7_0307100.1 | gene=PF3D7_0307100 | organism=Plasmodium_falciparum_3D7 | gene_product=40S ribosomal protein S12, putative | transcript_product=40S ribosomal protein S12, putative | location=Pf3D7_03_v3:312693-313342(-) | protein_length=141	1	2	2	2	15.396	141	0	17.678	13.5	5091800	1
PF3D7_1237700.1-p1	PF3D7_1237700.1-p1	transcript=PF3D7_1237700.1	gene=PF3D7_1237700	gene_product=conserved protein, unknown function	| transcript=PF3D7_1237700.1 | gene=PF3D7_1237700 | organism=Plasmodium_falciparum_3D7 | gene_product=conserved protein, unknown function | transcript_product=conserved protein, unknown function | location=Pf3D7_12_v3:1572371-1573557(+) | protein_length=2	1	2	2	2	23.659	210	0	49.177	15.2	4763000	2
PF3D7_1338900.1-p1	PF3D7_1338900.1-p1	transcript=PF3D7_1338900.1	gene=PF3D7_1338900	gene_product=serine/threonine protein kinase, putative	| transcript=PF3D7_1338900.1 | gene=PF3D7_1338900 | organism=Plasmodium_falciparum_3D7 | gene_product=serine/threonine protein kinase, putative | transcript_product=serine/threonine protein kinase, putative | location=Pf3D7_13_v3:1568374-1571169(-) | prot	1	2	2	2	111.34	931	0	46.751	2.6	4018500	2
PF3D7_0207500.1-p1	PF3D7_0207500.1-p1	transcript=PF3D7_0207500.1	gene=PF3D7_0207500	gene_product=serine repeat antigen 6	| transcript=PF3D7_0207500.1 | gene=PF3D7_0207500 | organism=Plasmodium_falciparum_3D7 | gene_product=serine repeat antigen 6 | transcript_product=serine repeat antigen 6 | location=Pf3D7_02_v3:298897-302564(-) | protein_length=1031 | sequence_SO=chromoso	1	2	2	2	118.83	1031	0	19.254	2.3	3395700	2
PF3D7_1016400.1-p1	PF3D7_1016400.1-p1	transcript=PF3D7_1016400.1	gene=PF3D7_1016400	gene_product=serine/threonine protein kinase, FIKK family	| transcript=PF3D7_1016400.1 | gene=PF3D7_1016400 | organism=Plasmodium_falciparum_3D7 | gene_product=serine/threonine protein kinase, FIKK family | transcript_product=serine/threonine protein kinase, FIKK family | location=Pf3D7_10_v3:656709-659027(-) |	1	2	2	2	72.419	609	0	11.578	5.9	2724200	2
PF3D7_0919400.1-p1	PF3D7_0919400.1-p1	transcript=PF3D7_0919400.1	gene=PF3D7_0919400	gene_product=protein disulfide isomerase	| transcript=PF3D7_0919400.1 | gene=PF3D7_0919400 | organism=Plasmodium_falciparum_3D7 | gene_product=protein disulfide isomerase | transcript_product=protein disulfide isomerase | location=Pf3D7_09_v3:795539-797470(+) | protein_length=515 | sequence_SO=c	1	2	2	2	61.001	515	0	16.222	6.2	1981200	2
PF3D7_1012200.1-p1	PF3D7_1012200.1-p1	transcript=PF3D7_1012200.1	gene=PF3D7_1012200	gene_product=rhoptry associated adhesin	| transcript=PF3D7_1012200.1 | gene=PF3D7_1012200 | organism=Plasmodium_falciparum_3D7 | gene_product=rhoptry associated adhesin | transcript_product=rhoptry associated adhesin | location=Pf3D7_10_v3:470979-471933(+) | protein_length=267 | sequence_SO=chr	1	2	2	2	31.791	267	0	19.72	3.4	1816700	1
PF3D7_0915100.1-p1	PF3D7_0915100.1-p1	transcript=PF3D7_0915100.1	gene=PF3D7_0915100	gene_product=SUMO-conjugating enzyme UBC9	| transcript=PF3D7_0915100.1 | gene=PF3D7_0915100 | organism=Plasmodium_falciparum_3D7 | gene_product=SUMO-conjugating enzyme UBC9 | transcript_product=SUMO-conjugating enzyme UBC9 | location=Pf3D7_09_v3:643232-644043(-) | protein_length=159 | sequence_SO	1	1	1	1	18.19	159	0.0075188	5.8183	6.3	343140000	1
PF3D7_0522400.1-p1	PF3D7_0522400.1-p1	transcript=PF3D7_0522400.1	gene=PF3D7_0522400	gene_product=conserved Plasmodium protein, unknown function	| transcript=PF3D7_0522400.1 | gene=PF3D7_0522400 | organism=Plasmodium_falciparum_3D7 | gene_product=conserved Plasmodium protein, unknown function | transcript_product=conserved Plasmodium protein, unknown function | location=Pf3D7_05_v3:907837-936315(+	1	1	1	1	1117.2	9307	0	10.824	0.1	178040000	1
PF3D7_1113000.1-p1	PF3D7_1113000.1-p1	transcript=PF3D7_1113000.1	gene=PF3D7_1113000	gene_product=conserved Plasmodium protein, unknown function	| transcript=PF3D7_1113000.1 | gene=PF3D7_1113000 | organism=Plasmodium_falciparum_3D7 | gene_product=conserved Plasmodium protein, unknown function | transcript_product=conserved Plasmodium protein, unknown function | location=Pf3D7_11_v3:492091-510738(+	1	1	1	1	710.21	5922	0	13.393	0.2	33306000	1
PF3D7_1023600.1-p1	PF3D7_1023600.1-p1	transcript=PF3D7_1023600.1	gene=PF3D7_1023600	gene_product=conserved Plasmodium protein, unknown function	| transcript=PF3D7_1023600.1 | gene=PF3D7_1023600 | organism=Plasmodium_falciparum_3D7 | gene_product=conserved Plasmodium protein, unknown function | transcript_product=conserved Plasmodium protein, unknown function | location=Pf3D7_10_v3:987358-990148(-	1	1	1	1	62.066	512	0.0043478	7.0126	2	14469000	1
PF3D7_1365900.1-p1;PF3D7_1211800.1-p1	PF3D7_1365900.1-p1;PF3D7_1211800.1-p1	transcript=PF3D7_1365900.1	gene=PF3D7_1365900	gene_product=ubiquitin-60S ribosomal protein L40	| transcript=PF3D7_1365900.1 | gene=PF3D7_1365900 | organism=Plasmodium_falciparum_3D7 | gene_product=ubiquitin-60S ribosomal protein L40 | transcript_product=ubiquitin-60S ribosomal protein L40 | location=Pf3D7_13_v3:2632534-2633260(-) | protein_length=1	2	1	1	1	14.617	128	0	55.079	12.5	13691000	1
PF3D7_1108600.1-p1	PF3D7_1108600.1-p1	transcript=PF3D7_1108600.1	gene=PF3D7_1108600	gene_product=endoplasmic reticulum-resident calcium binding protein	| transcript=PF3D7_1108600.1 | gene=PF3D7_1108600 | organism=Plasmodium_falciparum_3D7 | gene_product=endoplasmic reticulum-resident calcium binding protein | transcript_product=endoplasmic reticulum-resident calcium binding protein | location=Pf3D7_11_v3	1	1	1	1	39.374	343	0	13.105	7.3	12097000	1
PF3D7_0306900.1-p1	PF3D7_0306900.1-p1	transcript=PF3D7_0306900.1	gene=PF3D7_0306900	gene_product=40S ribosomal protein S23, putative	| transcript=PF3D7_0306900.1 | gene=PF3D7_0306900 | organism=Plasmodium_falciparum_3D7 | gene_product=40S ribosomal protein S23, putative | transcript_product=40S ribosomal protein S23, putative | location=Pf3D7_03_v3:310652-311805(+) | protein_length=145	1	1	1	1	16.13	145	0	50.79	8.3	10116000	2
PF3D7_0312800.1-p1	PF3D7_0312800.1-p1	transcript=PF3D7_0312800.1	gene=PF3D7_0312800	gene_product=60S ribosomal protein L26, putative	| transcript=PF3D7_0312800.1 | gene=PF3D7_0312800 | organism=Plasmodium_falciparum_3D7 | gene_product=60S ribosomal protein L26, putative | transcript_product=60S ribosomal protein L26, putative | location=Pf3D7_03_v3:534239-535238(+) | protein_length=126	1	1	1	1	14.812	126	0	30.239	11.1	9573600	1
PF3D7_0207400.1-p1	PF3D7_0207400.1-p1	transcript=PF3D7_0207400.1	gene=PF3D7_0207400	gene_product=serine repeat antigen 7	| transcript=PF3D7_0207400.1 | gene=PF3D7_0207400 | organism=Plasmodium_falciparum_3D7 | gene_product=serine repeat antigen 7 | transcript_product=serine repeat antigen 7 | location=Pf3D7_02_v3:294273-297616(-) | protein_length=946 | sequence_SO=chromosom	1	1	1	1	109.64	946	0	16.151	2.4	8099300	1
PF3D7_0406200.1-p1	PF3D7_0406200.1-p1	transcript=PF3D7_0406200.1	gene=PF3D7_0406200	gene_product=sexual stage-specific protein precursor	| transcript=PF3D7_0406200.1 | gene=PF3D7_0406200 | organism=Plasmodium_falciparum_3D7 | gene_product=sexual stage-specific protein precursor | transcript_product=sexual stage-specific protein precursor | location=Pf3D7_04_v3:329216-329689(+) | protein_le	1	1	1	1	16.626	157	0.0038314	5.9577	21.7	7654700	2
PF3D7_0935600.1-p1	PF3D7_0935600.1-p1	transcript=PF3D7_0935600.1	gene=PF3D7_0935600	gene_product=gametocytogenesis-implicated protein	| transcript=PF3D7_0935600.1 | gene=PF3D7_0935600 | organism=Plasmodium_falciparum_3D7 | gene_product=gametocytogenesis-implicated protein | transcript_product=gametocytogenesis-implicated protein | location=Pf3D7_09_v3:1405192-1407022(+) | protein_length	1	1	1	1	58.343	512	0.0042017	6.7586	2.9	7369900	1
PF3D7_0918000.1-p1	PF3D7_0918000.1-p1	transcript=PF3D7_0918000.1	gene=PF3D7_0918000	gene_product=glideosome-associated protein 50	| transcript=PF3D7_0918000.1 | gene=PF3D7_0918000 | organism=Plasmodium_falciparum_3D7 | gene_product=glideosome-associated protein 50 | transcript_product=glideosome-associated protein 50 | location=Pf3D7_09_v3:742494-743684(-) | protein_length=396 | seq	1	1	1	1	44.604	396	0.0044643	7.3146	4	6928400	1
PF3D7_0219200.1-p1	PF3D7_0219200.1-p1	transcript=PF3D7_0219200.1	gene=PF3D7_0219200	gene_product=40S ribosomal protein S30	| transcript=PF3D7_0219200.1 | gene=PF3D7_0219200 | organism=Plasmodium_falciparum_3D7 | gene_product=40S ribosomal protein S30 | transcript_product=40S ribosomal protein S30 | location=Pf3D7_02_v3:772316-772690(+) | protein_length=58 | sequence_SO=chromo	1	1	1	1	6.4876	58	0	11.323	15.5	6581900	1
PF3D7_0626800.1-p1	PF3D7_0626800.1-p1	transcript=PF3D7_0626800.1	gene=PF3D7_0626800	gene_product=pyruvate kinase	| transcript=PF3D7_0626800.1 | gene=PF3D7_0626800 | organism=Plasmodium_falciparum_3D7 | gene_product=pyruvate kinase | transcript_product=pyruvate kinase | location=Pf3D7_06_v3:1078995-1081320(+) | protein_length=511 | sequence_SO=chromosome | SO=protein	1	1	1	1	55.66	511	0	16.639	4.3	6036800	1
PF3D7_0202500.1-p1	PF3D7_0202500.1-p1	transcript=PF3D7_0202500.1	gene=PF3D7_0202500	gene_product=early transcribed membrane protein 2	| transcript=PF3D7_0202500.1 | gene=PF3D7_0202500 | organism=Plasmodium_falciparum_3D7 | gene_product=early transcribed membrane protein 2 | transcript_product=early transcribed membrane protein 2 | location=Pf3D7_02_v3:127994-128314(+) | protein_length=1	1	1	1	1	11.516	106	0.0038462	5.9658	11.3	5404900	2
PF3D7_1324900.1-p1	PF3D7_1324900.1-p1	transcript=PF3D7_1324900.1	gene=PF3D7_1324900	gene_product=L-lactate dehydrogenase	| transcript=PF3D7_1324900.1 | gene=PF3D7_1324900 | organism=Plasmodium_falciparum_3D7 | gene_product=L-lactate dehydrogenase | transcript_product=L-lactate dehydrogenase | location=Pf3D7_13_v3:1041157-1042107(+) | protein_length=316 | sequence_SO=chromos	1	1	1	1	34.107	316	0.0040323	6.25	3.8	5202000	1
PF3D7_0811600.1-p1	PF3D7_0811600.1-p1	transcript=PF3D7_0811600.1	gene=PF3D7_0811600	gene_product=conserved Plasmodium protein, unknown function	| transcript=PF3D7_0811600.1 | gene=PF3D7_0811600 | organism=Plasmodium_falciparum_3D7 | gene_product=conserved Plasmodium protein, unknown function | transcript_product=conserved Plasmodium protein, unknown function | location=Pf3D7_08_v3:582983-586953(-	1	1	1	1	144.01	1210	0.0039526	6.171	2.4	4224300	2
PF3D7_1401400.1-p1	PF3D7_1401400.1-p1	transcript=PF3D7_1401400.1	gene=PF3D7_1401400	gene_product=early transcribed membrane protein 14.1	| transcript=PF3D7_1401400.1 | gene=PF3D7_1401400 | organism=Plasmodium_falciparum_3D7 | gene_product=early transcribed membrane protein 14.1 | transcript_product=early transcribed membrane protein 14.1 | location=Pf3D7_14_v3:53411-53734(-) | protein_leng	1	1	1	1	11.427	107	0.0044444	7.3132	12.1	4179600	1
PF3D7_0515000.1-p1	PF3D7_0515000.1-p1	transcript=PF3D7_0515000.1	gene=PF3D7_0515000	gene_product=pre-mRNA-splicing factor CWC2, putative	| transcript=PF3D7_0515000.1 | gene=PF3D7_0515000 | organism=Plasmodium_falciparum_3D7 | gene_product=pre-mRNA-splicing factor CWC2, putative | transcript_product=pre-mRNA-splicing factor CWC2, putative | location=Pf3D7_05_v3:620810-623356(-) | protein_le	1	1	1	1	98.381	848	0.003937	6.1479	1.1	4074200	1
PF3D7_0503400.1-p1	PF3D7_0503400.1-p1	transcript=PF3D7_0503400.1	gene=PF3D7_0503400	gene_product=actin-depolymerizing factor 1	| transcript=PF3D7_0503400.1 | gene=PF3D7_0503400 | organism=Plasmodium_falciparum_3D7 | gene_product=actin-depolymerizing factor 1 | transcript_product=actin-depolymerizing factor 1 | location=Pf3D7_05_v3:140710-141471(+) | protein_length=122 | sequence_	1	1	1	1	13.741	122	0	58.33	18	3674700	1
PF3D7_0628200.1-p1	PF3D7_0628200.1-p1	transcript=PF3D7_0628200.1	gene=PF3D7_0628200	gene_product=eukaryotic translation initiation factor 2-alpha kinase	| transcript=PF3D7_0628200.1 | gene=PF3D7_0628200 | organism=Plasmodium_falciparum_3D7 | gene_product=eukaryotic translation initiation factor 2-alpha kinase | transcript_product=eukaryotic translation initiation factor 2-alpha kinase | location=Pf3D7_06_	1	1	1	1	364.33	3072	0	107.53	0.4	3387400	1
PF3D7_1115600.1-p1	PF3D7_1115600.1-p1	transcript=PF3D7_1115600.1	gene=PF3D7_1115600	gene_product=peptidyl-prolyl cis-trans isomerase	| transcript=PF3D7_1115600.1 | gene=PF3D7_1115600 | organism=Plasmodium_falciparum_3D7 | gene_product=peptidyl-prolyl cis-trans isomerase | transcript_product=peptidyl-prolyl cis-trans isomerase | location=Pf3D7_11_v3:589707-590629(-) | protein_length=195	1	1	1	1	21.731	195	0.0043668	7.0358	7.2	3128400	2
PF3D7_0717500.1-p1	PF3D7_0717500.1-p1	transcript=PF3D7_0717500.1	gene=PF3D7_0717500	gene_product=calcium-dependent protein kinase 4	| transcript=PF3D7_0717500.1 | gene=PF3D7_0717500 | organism=Plasmodium_falciparum_3D7 | gene_product=calcium-dependent protein kinase 4 | transcript_product=calcium-dependent protein kinase 4 | location=Pf3D7_07_v3:755763-757696(+) | protein_length=528 |	1	1	1	1	60.779	528	0.0039062	6.0539	1.9	3056400	1
PF3D7_0719400.1-p1	PF3D7_0719400.1-p1	transcript=PF3D7_0719400.1	gene=PF3D7_0719400	gene_product=conserved Plasmodium protein, unknown function	| transcript=PF3D7_0719400.1 | gene=PF3D7_0719400 | organism=Plasmodium_falciparum_3D7 | gene_product=conserved Plasmodium protein, unknown function | transcript_product=conserved Plasmodium protein, unknown function | location=Pf3D7_07_v3:848398-853593(-	1	1	1	1	205.97	1731	0.0041667	6.5758	0.8	2934800	1
PF3D7_1037300.1-p1	PF3D7_1037300.1-p1	transcript=PF3D7_1037300.1	gene=PF3D7_1037300	gene_product=ADP/ATP transporter on adenylate translocase	| transcript=PF3D7_1037300.1 | gene=PF3D7_1037300 | organism=Plasmodium_falciparum_3D7 | gene_product=ADP/ATP transporter on adenylate translocase | transcript_product=ADP/ATP transporter on adenylate translocase | location=Pf3D7_10_v3:1477940-1478845(-)	1	1	1	1	33.726	301	0.0042553	6.8442	4.3	2314700	1
PF3D7_1135100.1-p1	PF3D7_1135100.1-p1	transcript=PF3D7_1135100.1	gene=PF3D7_1135100	gene_product=protein phosphatase PPM8, putative	| transcript=PF3D7_1135100.1 | gene=PF3D7_1135100 | organism=Plasmodium_falciparum_3D7 | gene_product=protein phosphatase PPM8, putative | transcript_product=protein phosphatase PPM8, putative | location=Pf3D7_11_v3:1374592-1376661(-) | protein_length=689	1	1	1	1	79.931	689	0.003861	5.9708	1.9	2157600	1
PF3D7_1136800.1-p1	PF3D7_1136800.1-p1	transcript=PF3D7_1136800.1	gene=PF3D7_1136800	gene_product=DnaJ protein, putative	| transcript=PF3D7_1136800.1 | gene=PF3D7_1136800 | organism=Plasmodium_falciparum_3D7 | gene_product=DnaJ protein, putative | transcript_product=DnaJ protein, putative | location=Pf3D7_11_v3:1449690-1451450(-) | protein_length=369 | sequence_SO=chromosom	1	1	1	1	44.527	369	0.0042194	6.7839	3.8	1452200	1
PF3D7_0501200.1-p1	PF3D7_0501200.1-p1	transcript=PF3D7_0501200.1	gene=PF3D7_0501200	gene_product=parasite-infected erythrocyte surface protein	| transcript=PF3D7_0501200.1 | gene=PF3D7_0501200 | organism=Plasmodium_falciparum_3D7 | gene_product=parasite-infected erythrocyte surface protein | transcript_product=parasite-infected erythrocyte surface protein | location=Pf3D7_05_v3:64065-65489(+) |	1	1	1	1	48.72	408	0.0048077	10.429	4.4	1431800	1
PF3D7_0830400.1-p1	PF3D7_0830400.1-p1	transcript=PF3D7_0830400.1	gene=PF3D7_0830400	gene_product=CRA domain-containing protein, putative	| transcript=PF3D7_0830400.1 | gene=PF3D7_0830400 | organism=Plasmodium_falciparum_3D7 | gene_product=CRA domain-containing protein, putative | transcript_product=CRA domain-containing protein, putative | location=Pf3D7_08_v3:1294022-1294722(+) | protein_	1	1	1	1	15.902	137	0.0046512	8.4042	11.7	1422700	1
PF3D7_1409600.1-p1	PF3D7_1409600.1-p1	transcript=PF3D7_1409600.1	gene=PF3D7_1409600	gene_product=conserved Plasmodium protein, unknown function	| transcript=PF3D7_1409600.1 | gene=PF3D7_1409600 | organism=Plasmodium_falciparum_3D7 | gene_product=conserved Plasmodium protein, unknown function | transcript_product=conserved Plasmodium protein, unknown function | location=Pf3D7_14_v3:374800-377106(+	1	1	1	1	92.747	768	0.004329	6.9893	2	1185800	1

## Sheet: B2 async TMD SP
Gene	Gene Product	Fasta headers	Number of proteins	Peptides B2ASYNC	Razor + unique peptides B2ASYNC	Unique peptides B2ASYNC	Mol. weight [kDa]
gene=PF3D7_1344200	gene_product=heat shock protein 110, putative	| transcript=PF3D7_1344200.1 | gene=PF3D7_1344200 | organism=Plasmodium_falciparum_3D7 | gene_product=heat shock protein 110, putative | transcript_product=heat shock protein 110, putative | location=Pf3D7_13_v3:1769129-1771927(+) | protein_length=932 | s	1	132	132	132	108.18
gene=PF3D7_0917900	gene_product=heat shock protein 70	| transcript=PF3D7_0917900.1 | gene=PF3D7_0917900 | organism=Plasmodium_falciparum_3D7 | gene_product=heat shock protein 70 | transcript_product=heat shock protein 70 | location=Pf3D7_09_v3:737985-740276(+) | protein_length=652 | sequence_SO=chromosome |	1	83	83	83	72.387
gene=PF3D7_0930300	gene_product=merozoite surface protein 1	| transcript=PF3D7_0930300.1 | gene=PF3D7_0930300 | organism=Plasmodium_falciparum_3D7 | gene_product=merozoite surface protein 1 | transcript_product=merozoite surface protein 1 | location=Pf3D7_09_v3:1201812-1206974(+) | protein_length=1720 | sequence_S	2	39	39	39	195.72
gene=PF3D7_0505700	gene_product=conserved Plasmodium membrane protein, unknown function	| transcript=PF3D7_0505700.1 | gene=PF3D7_0505700 | organism=Plasmodium_falciparum_3D7 | gene_product=conserved Plasmodium membrane protein, unknown function | transcript_product=conserved Plasmodium membrane protein, unknown function | location=Pf3D7_05_	1	32	32	32	112.7
gene=PF3D7_1222300	gene_product=endoplasmin, putative	| transcript=PF3D7_1222300.1 | gene=PF3D7_1222300 | organism=Plasmodium_falciparum_3D7 | gene_product=endoplasmin, putative | transcript_product=endoplasmin, putative | location=Pf3D7_12_v3:883567-886032(-) | protein_length=821 | sequence_SO=chromosome |	1	31	31	31	95.017
gene=PF3D7_0929400	gene_product=high molecular weight rhoptry protein 2	| transcript=PF3D7_0929400.1 | gene=PF3D7_0929400 | organism=Plasmodium_falciparum_3D7 | gene_product=high molecular weight rhoptry protein 2 | transcript_product=high molecular weight rhoptry protein 2 | location=Pf3D7_09_v3:1175203-1180762(+) | protein_	1	28	28	28	162.66
gene=PF3D7_1410400	gene_product=rhoptry-associated protein 1	| transcript=PF3D7_1410400.1 | gene=PF3D7_1410400 | organism=Plasmodium_falciparum_3D7 | gene_product=rhoptry-associated protein 1 | transcript_product=rhoptry-associated protein 1 | location=Pf3D7_14_v3:420442-422790(+) | protein_length=782 | sequence_SO	1	24	24	24	90.052
gene=PF3D7_1252100	gene_product=rhoptry neck protein 3	| transcript=PF3D7_1252100.1 | gene=PF3D7_1252100 | organism=Plasmodium_falciparum_3D7 | gene_product=rhoptry neck protein 3 | transcript_product=rhoptry neck protein 3 | location=Pf3D7_12_v3:2114628-2122487(-) | protein_length=2215 | sequence_SO=chromoso	1	22	22	22	263.15
gene=PF3D7_0827900	gene_product=protein disulfide isomerase	| transcript=PF3D7_0827900.1 | gene=PF3D7_0827900 | organism=Plasmodium_falciparum_3D7 | gene_product=protein disulfide isomerase | transcript_product=protein disulfide isomerase | location=Pf3D7_08_v3:1206788-1208394(-) | protein_length=483 | sequence_SO	1	21	21	21	55.514
gene=PF3D7_1108700	gene_product=heat shock protein J2	| transcript=PF3D7_1108700.1 | gene=PF3D7_1108700 | organism=Plasmodium_falciparum_3D7 | gene_product=heat shock protein J2 | transcript_product=heat shock protein J2 | location=Pf3D7_11_v3:373238-374860(-) | protein_length=540 | sequence_SO=chromosome |	1	14	14	14	62.376
gene=PF3D7_0207600	gene_product=serine repeat antigen 5	| transcript=PF3D7_0207600.1 | gene=PF3D7_0207600 | organism=Plasmodium_falciparum_3D7 | gene_product=serine repeat antigen 5 | transcript_product=serine repeat antigen 5 | location=Pf3D7_02_v3:303593-307027(-) | protein_length=997 | sequence_SO=chromosom	1	14	14	14	111.77
gene=PF3D7_0310400	gene_product=parasite-infected erythrocyte surface protein	| transcript=PF3D7_0310400.1 | gene=PF3D7_0310400 | organism=Plasmodium_falciparum_3D7 | gene_product=parasite-infected erythrocyte surface protein | transcript_product=parasite-infected erythrocyte surface protein | location=Pf3D7_03_v3:447500-451384(+)	1	13	13	13	154.09
gene=PF3D7_0905400	gene_product=high molecular weight rhoptry protein 3	| transcript=PF3D7_0905400.1 | gene=PF3D7_0905400 | organism=Plasmodium_falciparum_3D7 | gene_product=high molecular weight rhoptry protein 3 | transcript_product=high molecular weight rhoptry protein 3 | location=Pf3D7_09_v3:270740-274789(-) | protein_le	1	11	11	11	104.85
gene=PF3D7_0722200	gene_product=rhoptry-associated leucine zipper-like protein 1	| transcript=PF3D7_0722200.1 | gene=PF3D7_0722200 | organism=Plasmodium_falciparum_3D7 | gene_product=rhoptry-associated leucine zipper-like protein 1 | transcript_product=rhoptry-associated leucine zipper-like protein 1 | location=Pf3D7_07_v3:946363-9486	1	11	11	11	87.878
gene=PF3D7_1116800	gene_product=heat shock protein 101	| transcript=PF3D7_1116800.1 | gene=PF3D7_1116800 | organism=Plasmodium_falciparum_3D7 | gene_product=heat shock protein 101 | transcript_product=heat shock protein 101 | location=Pf3D7_11_v3:636094-639511(-) | protein_length=906 | sequence_SO=chromosome	1	10	10	10	102.87
gene=PF3D7_0935800	gene_product=cytoadherence linked asexual protein 9	| transcript=PF3D7_0935800.1 | gene=PF3D7_0935800 | organism=Plasmodium_falciparum_3D7 | gene_product=cytoadherence linked asexual protein 9 | transcript_product=cytoadherence linked asexual protein 9 | location=Pf3D7_09_v3:1413840-1419754(+) | protein_le	1	9	9	9	160.42
gene=PF3D7_1462300	gene_product=GTP-binding protein, putative	| transcript=PF3D7_1462300.1 | gene=PF3D7_1462300 | organism=Plasmodium_falciparum_3D7 | gene_product=GTP-binding protein, putative | transcript_product=GTP-binding protein, putative | location=Pf3D7_14_v3:2524921-2528994(-) | protein_length=1357 | sequen	1	9	9	9	161.22
gene=PF3D7_0629200	gene_product=DnaJ protein, putative	| transcript=PF3D7_0629200.1 | gene=PF3D7_0629200 | organism=Plasmodium_falciparum_3D7 | gene_product=DnaJ protein, putative | transcript_product=DnaJ protein, putative | location=Pf3D7_06_v3:1199853-1200995(-) | protein_length=380 | sequence_SO=chromosom	1	8	8	8	44.669
gene=PF3D7_0501600	gene_product=rhoptry-associated protein 2	| transcript=PF3D7_0501600.1 | gene=PF3D7_0501600 | organism=Plasmodium_falciparum_3D7 | gene_product=rhoptry-associated protein 2 | transcript_product=rhoptry-associated protein 2 | location=Pf3D7_05_v3:84041-85237(-) | protein_length=398 | sequence_SO=c	1	7	7	7	46.738
gene=PF3D7_0707300	gene_product=rhoptry-associated membrane antigen	| transcript=PF3D7_0707300.1 | gene=PF3D7_0707300 | organism=Plasmodium_falciparum_3D7 | gene_product=rhoptry-associated membrane antigen | transcript_product=rhoptry-associated membrane antigen | location=Pf3D7_07_v3:338885-342083(+) | protein_length=861	1	6	6	6	103.64
gene=PF3D7_0716300	gene_product=conserved Plasmodium protein, unknown function	| transcript=PF3D7_0716300.1 | gene=PF3D7_0716300 | organism=Plasmodium_falciparum_3D7 | gene_product=conserved Plasmodium protein, unknown function | transcript_product=conserved Plasmodium protein, unknown function | location=Pf3D7_07_v3:717281-718968(+	1	6	6	6	60.6
gene=PF3D7_1104400	gene_product=thioredoxin, putative	| transcript=PF3D7_1104400.1 | gene=PF3D7_1104400 | organism=Plasmodium_falciparum_3D7 | gene_product=thioredoxin, putative | transcript_product=thioredoxin, putative | location=Pf3D7_11_v3:196767-198355(+) | protein_length=424 | sequence_SO=chromosome |	1	6	6	6	49.266
gene=PF3D7_1129100	gene_product=parasitophorous vacuolar protein 1	| transcript=PF3D7_1129100.1 | gene=PF3D7_1129100 | organism=Plasmodium_falciparum_3D7 | gene_product=parasitophorous vacuolar protein 1 | transcript_product=parasitophorous vacuolar protein 1 | location=Pf3D7_11_v3:1125952-1127310(+) | protein_length=452	1	5	5	5	51.951
gene=PF3D7_1105300	gene_product=conserved Plasmodium protein, unknown function	| transcript=PF3D7_1105300.1 | gene=PF3D7_1105300 | organism=Plasmodium_falciparum_3D7 | gene_product=conserved Plasmodium protein, unknown function | transcript_product=conserved Plasmodium protein, unknown function | location=Pf3D7_11_v3:231847-234238(-	1	5	5	5	86.954
gene=PF3D7_0302200	gene_product=cytoadherence linked asexual protein 3.2	| transcript=PF3D7_0302200.1 | gene=PF3D7_0302200 | organism=Plasmodium_falciparum_3D7 | gene_product=cytoadherence linked asexual protein 3.2 | transcript_product=cytoadherence linked asexual protein 3.2 | location=Pf3D7_03_v3:119458-124735(+) | protein_	3	5	5	3	167.49
gene=PF3D7_1134100	gene_product=protein disulfide isomerase	| transcript=PF3D7_1134100.1 | gene=PF3D7_1134100 | organism=Plasmodium_falciparum_3D7 | gene_product=protein disulfide isomerase | transcript_product=protein disulfide isomerase | location=Pf3D7_11_v3:1323043-1324314(-) | protein_length=423 | sequence_SO	1	4	4	4	49.194
gene=PF3D7_1352500	gene_product=thioredoxin-related protein, putative	| transcript=PF3D7_1352500.1 | gene=PF3D7_1352500 | organism=Plasmodium_falciparum_3D7 | gene_product=thioredoxin-related protein, putative | transcript_product=thioredoxin-related protein, putative | location=Pf3D7_13_v3:2093365-2094337(-) | protein_leng	1	4	4	4	23.988
gene=PF3D7_1033200	gene_product=early transcribed membrane protein 10.2	| transcript=PF3D7_1033200.1 | gene=PF3D7_1033200 | organism=Plasmodium_falciparum_3D7 | gene_product=early transcribed membrane protein 10.2 | transcript_product=early transcribed membrane protein 10.2 | location=Pf3D7_10_v3:1335222-1336289(+) | protein_	1	4	4	4	38.925
gene=PF3D7_0831600	gene_product=cytoadherence linked asexual protein 8	| transcript=PF3D7_0831600.1 | gene=PF3D7_0831600 | organism=Plasmodium_falciparum_3D7 | gene_product=cytoadherence linked asexual protein 8 | transcript_product=cytoadherence linked asexual protein 8 | location=Pf3D7_08_v3:1358314-1363618(+) | protein_le	1	4	2	2	165.61
gene=PF3D7_1038000	gene_product=antigen UB05	| transcript=PF3D7_1038000.1 | gene=PF3D7_1038000 | organism=Plasmodium_falciparum_3D7 | gene_product=antigen UB05 | transcript_product=antigen UB05 | location=Pf3D7_10_v3:1505835-1506896(+) | protein_length=119 | sequence_SO=chromosome | SO=protein_codin	2	3	3	3	13.712
gene=PF3D7_1452000	gene_product=rhoptry neck protein 2	| transcript=PF3D7_1452000.1 | gene=PF3D7_1452000 | organism=Plasmodium_falciparum_3D7 | gene_product=rhoptry neck protein 2 | transcript_product=rhoptry neck protein 2 | location=Pf3D7_14_v3:2134298-2140867(+) | protein_length=2189 | sequence_SO=chromoso	1	3	3	3	249.48
gene=PF3D7_1228600	gene_product=merozoite surface protein 9	| transcript=PF3D7_1228600.1 | gene=PF3D7_1228600 | organism=Plasmodium_falciparum_3D7 | gene_product=merozoite surface protein 9 | transcript_product=merozoite surface protein 9 | location=Pf3D7_12_v3:1160729-1162960(-) | protein_length=743 | sequence_SO	1	3	3	3	86.622
gene=PF3D7_1364100	gene_product=6-cysteine protein	| transcript=PF3D7_1364100.1 | gene=PF3D7_1364100 | organism=Plasmodium_falciparum_3D7 | gene_product=6-cysteine protein | transcript_product=6-cysteine protein | location=Pf3D7_13_v3:2568556-2570946(+) | protein_length=796 | sequence_SO=chromosome | SO=p	1	3	3	3	92.727
gene=PF3D7_1350500	gene_product=conserved Plasmodium protein, unknown function	| transcript=PF3D7_1350500.1 | gene=PF3D7_1350500 | organism=Plasmodium_falciparum_3D7 | gene_product=conserved Plasmodium protein, unknown function | transcript_product=conserved Plasmodium protein, unknown function | location=Pf3D7_13_v3:2015367-2018801	1	3	3	3	133.58
gene=PF3D7_1206000	gene_product=shewanella-like protein phosphatase 2	| transcript=PF3D7_1206000.1 | gene=PF3D7_1206000 | organism=Plasmodium_falciparum_3D7 | gene_product=shewanella-like protein phosphatase 2 | transcript_product=shewanella-like protein phosphatase 2 | location=Pf3D7_12_v3:270300-271214(-) | protein_length	1	2	2	2	35.686
gene=PF3D7_1335100	gene_product=merozoite surface protein 7	| transcript=PF3D7_1335100.1 | gene=PF3D7_1335100 | organism=Plasmodium_falciparum_3D7 | gene_product=merozoite surface protein 7 | transcript_product=merozoite surface protein 7 | location=Pf3D7_13_v3:1419086-1420141(-) | protein_length=351 | sequence_SO	1	2	2	2	41.276
gene=PF3D7_0508000	gene_product=6-cysteine protein	| transcript=PF3D7_0508000.1 | gene=PF3D7_0508000 | organism=Plasmodium_falciparum_3D7 | gene_product=6-cysteine protein | transcript_product=6-cysteine protein | location=Pf3D7_05_v3:328666-329715(-) | protein_length=349 | sequence_SO=chromosome | SO=pro	1	2	2	2	40.587
gene=PF3D7_1035700	gene_product=duffy binding-like merozoite surface protein	| transcript=PF3D7_1035700.1 | gene=PF3D7_1035700 | organism=Plasmodium_falciparum_3D7 | gene_product=duffy binding-like merozoite surface protein | transcript_product=duffy binding-like merozoite surface protein | location=Pf3D7_10_v3:1413200-1415293(+)	1	2	2	2	80.247
gene=PF3D7_1338900	gene_product=serine/threonine protein kinase, putative	| transcript=PF3D7_1338900.1 | gene=PF3D7_1338900 | organism=Plasmodium_falciparum_3D7 | gene_product=serine/threonine protein kinase, putative | transcript_product=serine/threonine protein kinase, putative | location=Pf3D7_13_v3:1568374-1571169(-) | prot	1	2	2	2	111.34
gene=PF3D7_0207500	gene_product=serine repeat antigen 6	| transcript=PF3D7_0207500.1 | gene=PF3D7_0207500 | organism=Plasmodium_falciparum_3D7 | gene_product=serine repeat antigen 6 | transcript_product=serine repeat antigen 6 | location=Pf3D7_02_v3:298897-302564(-) | protein_length=1031 | sequence_SO=chromoso	1	2	2	2	118.83
gene=PF3D7_0919400	gene_product=protein disulfide isomerase	| transcript=PF3D7_0919400.1 | gene=PF3D7_0919400 | organism=Plasmodium_falciparum_3D7 | gene_product=protein disulfide isomerase | transcript_product=protein disulfide isomerase | location=Pf3D7_09_v3:795539-797470(+) | protein_length=515 | sequence_SO=c	1	2	2	2	61.001
gene=PF3D7_1012200	gene_product=rhoptry associated adhesin	| transcript=PF3D7_1012200.1 | gene=PF3D7_1012200 | organism=Plasmodium_falciparum_3D7 | gene_product=rhoptry associated adhesin | transcript_product=rhoptry associated adhesin | location=Pf3D7_10_v3:470979-471933(+) | protein_length=267 | sequence_SO=chr	1	2	2	2	31.791
gene=PF3D7_1108600	gene_product=endoplasmic reticulum-resident calcium binding protein	| transcript=PF3D7_1108600.1 | gene=PF3D7_1108600 | organism=Plasmodium_falciparum_3D7 | gene_product=endoplasmic reticulum-resident calcium binding protein | transcript_product=endoplasmic reticulum-resident calcium binding protein | location=Pf3D7_11_v3	1	1	1	1	39.374
gene=PF3D7_0207400	gene_product=serine repeat antigen 7	| transcript=PF3D7_0207400.1 | gene=PF3D7_0207400 | organism=Plasmodium_falciparum_3D7 | gene_product=serine repeat antigen 7 | transcript_product=serine repeat antigen 7 | location=Pf3D7_02_v3:294273-297616(-) | protein_length=946 | sequence_SO=chromosom	1	1	1	1	109.64
gene=PF3D7_0406200	gene_product=sexual stage-specific protein precursor	| transcript=PF3D7_0406200.1 | gene=PF3D7_0406200 | organism=Plasmodium_falciparum_3D7 | gene_product=sexual stage-specific protein precursor | transcript_product=sexual stage-specific protein precursor | location=Pf3D7_04_v3:329216-329689(+) | protein_le	1	1	1	1	16.626
gene=PF3D7_0918000	gene_product=glideosome-associated protein 50	| transcript=PF3D7_0918000.1 | gene=PF3D7_0918000 | organism=Plasmodium_falciparum_3D7 | gene_product=glideosome-associated protein 50 | transcript_product=glideosome-associated protein 50 | location=Pf3D7_09_v3:742494-743684(-) | protein_length=396 | seq	1	1	1	1	44.604
gene=PF3D7_0202500	gene_product=early transcribed membrane protein 2	| transcript=PF3D7_0202500.1 | gene=PF3D7_0202500 | organism=Plasmodium_falciparum_3D7 | gene_product=early transcribed membrane protein 2 | transcript_product=early transcribed membrane protein 2 | location=Pf3D7_02_v3:127994-128314(+) | protein_length=1	1	1	1	1	11.516
gene=PF3D7_1324900	gene_product=L-lactate dehydrogenase	| transcript=PF3D7_1324900.1 | gene=PF3D7_1324900 | organism=Plasmodium_falciparum_3D7 | gene_product=L-lactate dehydrogenase | transcript_product=L-lactate dehydrogenase | location=Pf3D7_13_v3:1041157-1042107(+) | protein_length=316 | sequence_SO=chromos	1	1	1	1	34.107
gene=PF3D7_0811600	gene_product=conserved Plasmodium protein, unknown function	| transcript=PF3D7_0811600.1 | gene=PF3D7_0811600 | organism=Plasmodium_falciparum_3D7 | gene_product=conserved Plasmodium protein, unknown function | transcript_product=conserved Plasmodium protein, unknown function | location=Pf3D7_08_v3:582983-586953(-	1	1	1	1	144.01
gene=PF3D7_1401400	gene_product=early transcribed membrane protein 14.1	| transcript=PF3D7_1401400.1 | gene=PF3D7_1401400 | organism=Plasmodium_falciparum_3D7 | gene_product=early transcribed membrane protein 14.1 | transcript_product=early transcribed membrane protein 14.1 | location=Pf3D7_14_v3:53411-53734(-) | protein_leng	1	1	1	1	11.427
gene=PF3D7_1115600	gene_product=peptidyl-prolyl cis-trans isomerase	| transcript=PF3D7_1115600.1 | gene=PF3D7_1115600 | organism=Plasmodium_falciparum_3D7 | gene_product=peptidyl-prolyl cis-trans isomerase | transcript_product=peptidyl-prolyl cis-trans isomerase | location=Pf3D7_11_v3:589707-590629(-) | protein_length=195	1	1	1	1	21.731
gene=PF3D7_0719400	gene_product=conserved Plasmodium protein, unknown function	| transcript=PF3D7_0719400.1 | gene=PF3D7_0719400 | organism=Plasmodium_falciparum_3D7 | gene_product=conserved Plasmodium protein, unknown function | transcript_product=conserved Plasmodium protein, unknown function | location=Pf3D7_07_v3:848398-853593(-	1	1	1	1	205.97
gene=PF3D7_0501200	gene_product=parasite-infected erythrocyte surface protein	| transcript=PF3D7_0501200.1 | gene=PF3D7_0501200 | organism=Plasmodium_falciparum_3D7 | gene_product=parasite-infected erythrocyte surface protein | transcript_product=parasite-infected erythrocyte surface protein | location=Pf3D7_05_v3:64065-65489(+) |	1	1	1	1	48.72
gene=PF3D7_0830400	gene_product=CRA domain-containing protein, putative	| transcript=PF3D7_0830400.1 | gene=PF3D7_0830400 | organism=Plasmodium_falciparum_3D7 | gene_product=CRA domain-containing protein, putative | transcript_product=CRA domain-containing protein, putative | location=Pf3D7_08_v3:1294022-1294722(+) | protein_	1	1	1	1	15.902
gene=PF3D7_1409600	gene_product=conserved Plasmodium protein, unknown function	| transcript=PF3D7_1409600.1 | gene=PF3D7_1409600 | organism=Plasmodium_falciparum_3D7 | gene_product=conserved Plasmodium protein, unknown function | transcript_product=conserved Plasmodium protein, unknown function | location=Pf3D7_14_v3:374800-377106(+	1	1	1	1	92.747

## Sheet: B11 async full data
Protein IDs	Majority protein IDs	Transcript	Gene	Gene Product	Fasta headers	Number of proteins	Peptides B11ASYNC	Razor + unique peptides B11ASYNC	Unique peptides B11ASYNC	Mol. weight [kDa]	Sequence length	Q-value	Score	Sequence coverage B11ASYNC [%]	Intensity B11ASYNC	MS/MS count B11ASYNC
PF3D7_1344200.1-p1	PF3D7_1344200.1-p1	transcript=PF3D7_1344200.1	gene=PF3D7_1344200	gene_product=heat shock protein 110, putative	| transcript=PF3D7_1344200.1 | gene=PF3D7_1344200 | organism=Plasmodium_falciparum_3D7 | gene_product=heat shock protein 110, putative | transcript_product=heat shock protein 110, putative | location=Pf3D7_13_v3:1769129-1771927(+) | protein_length=932 | s	1	141	141	141	108.18	932	0	323.31	83.8	73808000000	315
PF3D7_0917900.1-p1	PF3D7_0917900.1-p1	transcript=PF3D7_0917900.1	gene=PF3D7_0917900	gene_product=heat shock protein 70	| transcript=PF3D7_0917900.1 | gene=PF3D7_0917900 | organism=Plasmodium_falciparum_3D7 | gene_product=heat shock protein 70 | transcript_product=heat shock protein 70 | location=Pf3D7_09_v3:737985-740276(+) | protein_length=652 | sequence_SO=chromosome |	1	80	80	80	72.387	652	0	323.31	75	16715000000	158
PF3D7_0930300.1-p1;REV__PF3D7_0930300.1-p1	PF3D7_0930300.1-p1	transcript=PF3D7_0930300.1	gene=PF3D7_0930300	gene_product=merozoite surface protein 1	| transcript=PF3D7_0930300.1 | gene=PF3D7_0930300 | organism=Plasmodium_falciparum_3D7 | gene_product=merozoite surface protein 1 | transcript_product=merozoite surface protein 1 | location=Pf3D7_09_v3:1201812-1206974(+) | protein_length=1720 | sequence_S	2	48	48	48	195.72	1720	0	323.31	34.4	412130000	38
PF3D7_0505700.1-p1	PF3D7_0505700.1-p1	transcript=PF3D7_0505700.1	gene=PF3D7_0505700	gene_product=conserved Plasmodium membrane protein, unknown function	| transcript=PF3D7_0505700.1 | gene=PF3D7_0505700 | organism=Plasmodium_falciparum_3D7 | gene_product=conserved Plasmodium membrane protein, unknown function | transcript_product=conserved Plasmodium membrane protein, unknown function | location=Pf3D7_05_	1	31	31	31	112.7	924	0	323.31	35.3	344820000	33
PF3D7_1222300.1-p1	PF3D7_1222300.1-p1	transcript=PF3D7_1222300.1	gene=PF3D7_1222300	gene_product=endoplasmin, putative	| transcript=PF3D7_1222300.1 | gene=PF3D7_1222300 | organism=Plasmodium_falciparum_3D7 | gene_product=endoplasmin, putative | transcript_product=endoplasmin, putative | location=Pf3D7_12_v3:883567-886032(-) | protein_length=821 | sequence_SO=chromosome |	1	26	26	26	95.017	821	0	323.31	39.3	250310000	27
PF3D7_0818900.1-p1;PF3D7_0831700.1-p1	PF3D7_0818900.1-p1	transcript=PF3D7_0818900.1	gene=PF3D7_0818900	gene_product=heat shock protein 70	| transcript=PF3D7_0818900.1 | gene=PF3D7_0818900 | organism=Plasmodium_falciparum_3D7 | gene_product=heat shock protein 70 | transcript_product=heat shock protein 70 | location=Pf3D7_08_v3:860384-862417(+) | protein_length=677 | sequence_SO=chromosome |	2	20	20	20	73.914	677	0	322.16	31.8	121880000	22
PF3D7_0929400.1-p1	PF3D7_0929400.1-p1	transcript=PF3D7_0929400.1	gene=PF3D7_0929400	gene_product=high molecular weight rhoptry protein 2	| transcript=PF3D7_0929400.1 | gene=PF3D7_0929400 | organism=Plasmodium_falciparum_3D7 | gene_product=high molecular weight rhoptry protein 2 | transcript_product=high molecular weight rhoptry protein 2 | location=Pf3D7_09_v3:1175203-1180762(+) | protein_	1	20	20	20	162.66	1378	0	323.31	18.6	117270000	19
PF3D7_0507100.1-p1	PF3D7_0507100.1-p1	transcript=PF3D7_0507100.1	gene=PF3D7_0507100	gene_product=60S ribosomal protein L4	| transcript=PF3D7_0507100.1 | gene=PF3D7_0507100 | organism=Plasmodium_falciparum_3D7 | gene_product=60S ribosomal protein L4 | transcript_product=60S ribosomal protein L4 | location=Pf3D7_05_v3:294668-295903(-) | protein_length=411 | sequence_SO=chromos	1	17	17	17	46.211	411	0	181.97	48.7	149200000	17
PF3D7_0827900.1-p1	PF3D7_0827900.1-p1	transcript=PF3D7_0827900.1	gene=PF3D7_0827900	gene_product=protein disulfide isomerase	| transcript=PF3D7_0827900.1 | gene=PF3D7_0827900 | organism=Plasmodium_falciparum_3D7 | gene_product=protein disulfide isomerase | transcript_product=protein disulfide isomerase | location=Pf3D7_08_v3:1206788-1208394(-) | protein_length=483 | sequence_SO	1	16	16	16	55.514	483	0	323.31	42.7	162660000	14
PF3D7_1252100.1-p1	PF3D7_1252100.1-p1	transcript=PF3D7_1252100.1	gene=PF3D7_1252100	gene_product=rhoptry neck protein 3	| transcript=PF3D7_1252100.1 | gene=PF3D7_1252100 | organism=Plasmodium_falciparum_3D7 | gene_product=rhoptry neck protein 3 | transcript_product=rhoptry neck protein 3 | location=Pf3D7_12_v3:2114628-2122487(-) | protein_length=2215 | sequence_SO=chromoso	1	16	16	16	263.15	2215	0	246.49	9.4	56239000	10
PF3D7_0722200.1-p1	PF3D7_0722200.1-p1	transcript=PF3D7_0722200.1	gene=PF3D7_0722200	gene_product=rhoptry-associated leucine zipper-like protein 1	| transcript=PF3D7_0722200.1 | gene=PF3D7_0722200 | organism=Plasmodium_falciparum_3D7 | gene_product=rhoptry-associated leucine zipper-like protein 1 | transcript_product=rhoptry-associated leucine zipper-like protein 1 | location=Pf3D7_07_v3:946363-9486	1	15	15	15	87.878	749	0	171.37	25.2	70537000	14
PF3D7_1410400.1-p1	PF3D7_1410400.1-p1	transcript=PF3D7_1410400.1	gene=PF3D7_1410400	gene_product=rhoptry-associated protein 1	| transcript=PF3D7_1410400.1 | gene=PF3D7_1410400 | organism=Plasmodium_falciparum_3D7 | gene_product=rhoptry-associated protein 1 | transcript_product=rhoptry-associated protein 1 | location=Pf3D7_14_v3:420442-422790(+) | protein_length=782 | sequence_SO	1	15	15	15	90.052	782	0	296.24	28.1	64429000	14
PF3D7_1239700.1-p1	PF3D7_1239700.1-p1	transcript=PF3D7_1239700.1	gene=PF3D7_1239700	gene_product=ATP-dependent zinc metalloprotease FTSH 1	| transcript=PF3D7_1239700.1 | gene=PF3D7_1239700 | organism=Plasmodium_falciparum_3D7 | gene_product=ATP-dependent zinc metalloprotease FTSH 1 | transcript_product=ATP-dependent zinc metalloprotease FTSH 1 | location=Pf3D7_12_v3:1655487-1658129(+) | prot	1	14	14	14	100.96	880	0	253.6	18.5	106000000	14
PF3D7_1027800.1-p1	PF3D7_1027800.1-p1	transcript=PF3D7_1027800.1	gene=PF3D7_1027800	gene_product=60S ribosomal protein L3	| transcript=PF3D7_1027800.1 | gene=PF3D7_1027800 | organism=Plasmodium_falciparum_3D7 | gene_product=60S ribosomal protein L3 | transcript_product=60S ribosomal protein L3 | location=Pf3D7_10_v3:1153271-1154431(-) | protein_length=386 | sequence_SO=chrom	1	14	14	14	44.22	386	0	126.81	32.9	78562000	16
PF3D7_1116800.1-p1	PF3D7_1116800.1-p1	transcript=PF3D7_1116800.1	gene=PF3D7_1116800	gene_product=heat shock protein 101	| transcript=PF3D7_1116800.1 | gene=PF3D7_1116800 | organism=Plasmodium_falciparum_3D7 | gene_product=heat shock protein 101 | transcript_product=heat shock protein 101 | location=Pf3D7_11_v3:636094-639511(-) | protein_length=906 | sequence_SO=chromosome	1	14	14	14	102.87	906	0	115.99	21.2	61908000	16
PF3D7_1465900.1-p1	PF3D7_1465900.1-p1	transcript=PF3D7_1465900.1	gene=PF3D7_1465900	gene_product=40S ribosomal protein S3	| transcript=PF3D7_1465900.1 | gene=PF3D7_1465900 | organism=Plasmodium_falciparum_3D7 | gene_product=40S ribosomal protein S3 | transcript_product=40S ribosomal protein S3 | location=Pf3D7_14_v3:2684141-2685534(+) | protein_length=221 | sequence_SO=chrom	1	13	13	13	24.668	221	0	156.7	58.8	168030000	16
PF3D7_1130100.1-p1	PF3D7_1130100.1-p1	transcript=PF3D7_1130100.1	gene=PF3D7_1130100	gene_product=60S ribosomal protein L38	| transcript=PF3D7_1130100.1 | gene=PF3D7_1130100 | organism=Plasmodium_falciparum_3D7 | gene_product=60S ribosomal protein L38 | transcript_product=60S ribosomal protein L38 | location=Pf3D7_11_v3:1163094-1163357(-) | protein_length=87 | sequence_SO=chro	1	12	12	12	10.314	87	0	102.52	71.3	290110000	13
PF3D7_1342000.1-p1	PF3D7_1342000.1-p1	transcript=PF3D7_1342000.1	gene=PF3D7_1342000	gene_product=40S ribosomal protein S6	| transcript=PF3D7_1342000.1 | gene=PF3D7_1342000 | organism=Plasmodium_falciparum_3D7 | gene_product=40S ribosomal protein S6 | transcript_product=40S ribosomal protein S6 | location=Pf3D7_13_v3:1653211-1654131(-) | protein_length=306 | sequence_SO=chrom	1	12	12	12	35.384	306	0	129	31	75407000	10
PF3D7_0310400.1-p1	PF3D7_0310400.1-p1	transcript=PF3D7_0310400.1	gene=PF3D7_0310400	gene_product=parasite-infected erythrocyte surface protein	| transcript=PF3D7_0310400.1 | gene=PF3D7_0310400 | organism=Plasmodium_falciparum_3D7 | gene_product=parasite-infected erythrocyte surface protein | transcript_product=parasite-infected erythrocyte surface protein | location=Pf3D7_03_v3:447500-451384(+)	1	12	12	12	154.09	1294	0	211.74	12.7	53279000	12
PF3D7_0422400.1-p1	PF3D7_0422400.1-p1	transcript=PF3D7_0422400.1	gene=PF3D7_0422400	gene_product=40S ribosomal protein S19	| transcript=PF3D7_0422400.1 | gene=PF3D7_0422400 | organism=Plasmodium_falciparum_3D7 | gene_product=40S ribosomal protein S19 | transcript_product=40S ribosomal protein S19 | location=Pf3D7_04_v3:1026648-1027399(+) | protein_length=170 | sequence_SO=chr	1	11	11	11	19.722	170	0	181.58	57.1	150240000	14
PF3D7_1117700.1-p1	PF3D7_1117700.1-p1	transcript=PF3D7_1117700.1	gene=PF3D7_1117700	gene_product=GTP-binding nuclear protein RAN/TC4	| transcript=PF3D7_1117700.1 | gene=PF3D7_1117700 | organism=Plasmodium_falciparum_3D7 | gene_product=GTP-binding nuclear protein RAN/TC4 | transcript_product=GTP-binding nuclear protein RAN/TC4 | location=Pf3D7_11_v3:670711-671515(-) | protein_length=214	1	11	11	11	24.875	214	0	154.35	55.1	127690000	14
PF3D7_1357100.1-p1;PF3D7_1357000.1-p1	PF3D7_1357100.1-p1;PF3D7_1357000.1-p1	transcript=PF3D7_1357100.1	gene=PF3D7_1357100	gene_product=elongation factor 1-alpha	| transcript=PF3D7_1357100.1 | gene=PF3D7_1357100 | organism=Plasmodium_falciparum_3D7 | gene_product=elongation factor 1-alpha | transcript_product=elongation factor 1-alpha | location=Pf3D7_13_v3:2268901-2270232(+) | protein_length=443 | sequence_SO=chr	2	11	11	11	48.958	443	0	133.73	33.9	108540000	12
PF3D7_0322900.1-p1	PF3D7_0322900.1-p1	transcript=PF3D7_0322900.1	gene=PF3D7_0322900	gene_product=40S ribosomal protein S3A, putative	| transcript=PF3D7_0322900.1 | gene=PF3D7_0322900 | organism=Plasmodium_falciparum_3D7 | gene_product=40S ribosomal protein S3A, putative | transcript_product=40S ribosomal protein S3A, putative | location=Pf3D7_03_v3:965553-966502(-) | protein_length=262	1	11	11	11	30.047	262	0	298	50.8	92727000	16
PF3D7_1462800.1-p1	PF3D7_1462800.1-p1	transcript=PF3D7_1462800.1	gene=PF3D7_1462800	gene_product=glyceraldehyde-3-phosphate dehydrogenase	| transcript=PF3D7_1462800.1 | gene=PF3D7_1462800 | organism=Plasmodium_falciparum_3D7 | gene_product=glyceraldehyde-3-phosphate dehydrogenase | transcript_product=glyceraldehyde-3-phosphate dehydrogenase | location=Pf3D7_14_v3:2559098-2560347(+) | protei	1	11	11	11	36.635	337	0	172.65	45.4	87465000	9
PF3D7_0814000.1-p1	PF3D7_0814000.1-p1	transcript=PF3D7_0814000.1	gene=PF3D7_0814000	gene_product=60S ribosomal protein L13-2, putative	| transcript=PF3D7_0814000.1 | gene=PF3D7_0814000 | organism=Plasmodium_falciparum_3D7 | gene_product=60S ribosomal protein L13-2, putative | transcript_product=60S ribosomal protein L13-2, putative | location=Pf3D7_08_v3:680957-681809(+) | protein_length	1	11	11	11	25.441	215	0	87.212	47.4	64778000	11
PF3D7_1424100.1-p1	PF3D7_1424100.1-p1	transcript=PF3D7_1424100.1	gene=PF3D7_1424100	gene_product=60S ribosomal protein L5, putative	| transcript=PF3D7_1424100.1 | gene=PF3D7_1424100 | organism=Plasmodium_falciparum_3D7 | gene_product=60S ribosomal protein L5, putative | transcript_product=60S ribosomal protein L5, putative | location=Pf3D7_14_v3:973853-975543(-) | protein_length=294 |	1	11	11	11	33.998	294	0	92.297	47.6	62373000	8
PF3D7_0206800.1-p1	PF3D7_0206800.1-p1	transcript=PF3D7_0206800.1	gene=PF3D7_0206800	gene_product=merozoite surface protein 2	| transcript=PF3D7_0206800.1 | gene=PF3D7_0206800 | organism=Plasmodium_falciparum_3D7 | gene_product=merozoite surface protein 2 | transcript_product=merozoite surface protein 2 | location=Pf3D7_02_v3:273689-274507(-) | protein_length=272 | sequence_SO=c	1	10	10	10	27.957	272	0	323.31	44.9	279970000	9
PF3D7_1105100.1-p1	PF3D7_1105100.1-p1	transcript=PF3D7_1105100.1	gene=PF3D7_1105100	gene_product=histone H2B	| transcript=PF3D7_1105100.1 | gene=PF3D7_1105100 | organism=Plasmodium_falciparum_3D7 | gene_product=histone H2B | transcript_product=histone H2B | location=Pf3D7_11_v3:226065-226418(+) | protein_length=117 | sequence_SO=chromosome | SO=protein_coding |	1	10	10	9	13.125	117	0	90.223	61.5	243890000	10
PF3D7_1130200.1-p1	PF3D7_1130200.1-p1	transcript=PF3D7_1130200.1	gene=PF3D7_1130200	gene_product=60S ribosomal protein P0	| transcript=PF3D7_1130200.1 | gene=PF3D7_1130200 | organism=Plasmodium_falciparum_3D7 | gene_product=60S ribosomal protein P0 | transcript_product=60S ribosomal protein P0 | location=Pf3D7_11_v3:1165221-1166171(+) | protein_length=316 | sequence_SO=chrom	1	10	10	10	34.967	316	0	177.73	43	79347000	11
PF3D7_0721600.1-p1	PF3D7_0721600.1-p1	transcript=PF3D7_0721600.1	gene=PF3D7_0721600	gene_product=40S ribosomal protein S5, putative	| transcript=PF3D7_0721600.1 | gene=PF3D7_0721600 | organism=Plasmodium_falciparum_3D7 | gene_product=40S ribosomal protein S5, putative | transcript_product=40S ribosomal protein S5, putative | location=Pf3D7_07_v3:931459-932164(-) | protein_length=195 |	1	10	10	10	21.863	195	0	105.13	56.9	65977000	9
PF3D7_1462300.1-p1	PF3D7_1462300.1-p1	transcript=PF3D7_1462300.1	gene=PF3D7_1462300	gene_product=GTP-binding protein, putative	| transcript=PF3D7_1462300.1 | gene=PF3D7_1462300 | organism=Plasmodium_falciparum_3D7 | gene_product=GTP-binding protein, putative | transcript_product=GTP-binding protein, putative | location=Pf3D7_14_v3:2524921-2528994(-) | protein_length=1357 | sequen	1	10	10	10	161.22	1357	0	134.88	13	61539000	9
PF3D7_1108700.1-p1	PF3D7_1108700.1-p1	transcript=PF3D7_1108700.1	gene=PF3D7_1108700	gene_product=heat shock protein J2	| transcript=PF3D7_1108700.1 | gene=PF3D7_1108700 | organism=Plasmodium_falciparum_3D7 | gene_product=heat shock protein J2 | transcript_product=heat shock protein J2 | location=Pf3D7_11_v3:373238-374860(-) | protein_length=540 | sequence_SO=chromosome |	1	10	10	10	62.376	540	0	198.73	27.4	45001000	6
PF3D7_1105000.1-p1	PF3D7_1105000.1-p1	transcript=PF3D7_1105000.1	gene=PF3D7_1105000	gene_product=histone H4	| transcript=PF3D7_1105000.1 | gene=PF3D7_1105000 | organism=Plasmodium_falciparum_3D7 | gene_product=histone H4 | transcript_product=histone H4 | location=Pf3D7_11_v3:221818-222129(-) | protein_length=103 | sequence_SO=chromosome | SO=protein_coding | is	1	9	9	9	11.455	103	0	113.6	57.3	202680000	14
PF3D7_1105400.1-p1	PF3D7_1105400.1-p1	transcript=PF3D7_1105400.1	gene=PF3D7_1105400	gene_product=40S ribosomal protein S4, putative	| transcript=PF3D7_1105400.1 | gene=PF3D7_1105400 | organism=Plasmodium_falciparum_3D7 | gene_product=40S ribosomal protein S4, putative | transcript_product=40S ribosomal protein S4, putative | location=Pf3D7_11_v3:235597-237097(-) | protein_length=261 |	1	9	9	9	29.772	261	0	138.05	42.1	130510000	10
PF3D7_0516200.1-p1	PF3D7_0516200.1-p1	transcript=PF3D7_0516200.1	gene=PF3D7_0516200	gene_product=40S ribosomal protein S11	| transcript=PF3D7_0516200.1 | gene=PF3D7_0516200 | organism=Plasmodium_falciparum_3D7 | gene_product=40S ribosomal protein S11 | transcript_product=40S ribosomal protein S11 | location=Pf3D7_05_v3:675809-676614(-) | protein_length=151 | sequence_SO=chrom	1	9	9	9	16.076	151	0	91.774	58.9	91437000	6
PF3D7_1447000.1-p1	PF3D7_1447000.1-p1	transcript=PF3D7_1447000.1	gene=PF3D7_1447000	gene_product=40S ribosomal protein S5	| transcript=PF3D7_1447000.1 | gene=PF3D7_1447000 | organism=Plasmodium_falciparum_3D7 | gene_product=40S ribosomal protein S5 | transcript_product=40S ribosomal protein S5 | location=Pf3D7_14_v3:1929931-1931379(+) | protein_length=272 | sequence_SO=chrom	1	9	9	9	29.957	272	0	66.618	34.9	51802000	8
PF3D7_0823800.1-p1	PF3D7_0823800.1-p1	transcript=PF3D7_0823800.1	gene=PF3D7_0823800	gene_product=DnaJ protein, putative	| transcript=PF3D7_0823800.1 | gene=PF3D7_0823800 | organism=Plasmodium_falciparum_3D7 | gene_product=DnaJ protein, putative | transcript_product=DnaJ protein, putative | location=Pf3D7_08_v3:1043813-1045780(+) | protein_length=655 | sequence_SO=chromosom	1	9	9	9	76.681	655	0	86.449	17.9	18512000	8
PF3D7_1126200.1-p1	PF3D7_1126200.1-p1	transcript=PF3D7_1126200.1	gene=PF3D7_1126200	gene_product=40S ribosomal protein S18, putative	| transcript=PF3D7_1126200.1 | gene=PF3D7_1126200 | organism=Plasmodium_falciparum_3D7 | gene_product=40S ribosomal protein S18, putative | transcript_product=40S ribosomal protein S18, putative | location=Pf3D7_11_v3:1023790-1024496(-) | protein_length=1	1	8	8	8	17.891	156	0	143.11	59	158730000	8
PF3D7_0520000.1-p1	PF3D7_0520000.1-p1	transcript=PF3D7_0520000.1	gene=PF3D7_0520000	gene_product=40S ribosomal protein S9, putative	| transcript=PF3D7_0520000.1 | gene=PF3D7_0520000 | organism=Plasmodium_falciparum_3D7 | gene_product=40S ribosomal protein S9, putative | transcript_product=40S ribosomal protein S9, putative | location=Pf3D7_05_v3:828953-829883(+) | protein_length=189 |	1	8	8	8	22.123	189	0	90.594	38.6	102560000	9
PF3D7_0707300.1-p1	PF3D7_0707300.1-p1	transcript=PF3D7_0707300.1	gene=PF3D7_0707300	gene_product=rhoptry-associated membrane antigen	| transcript=PF3D7_0707300.1 | gene=PF3D7_0707300 | organism=Plasmodium_falciparum_3D7 | gene_product=rhoptry-associated membrane antigen | transcript_product=rhoptry-associated membrane antigen | location=Pf3D7_07_v3:338885-342083(+) | protein_length=861	1	8	8	8	103.64	861	0	163.13	8.6	92368000	11
PF3D7_1016300.1-p1;PF3D7_0937000.1-p1	PF3D7_1016300.1-p1	transcript=PF3D7_1016300.1	gene=PF3D7_1016300	gene_product=GBP130 protein	| transcript=PF3D7_1016300.1 | gene=PF3D7_1016300 | organism=Plasmodium_falciparum_3D7 | gene_product=GBP130 protein | transcript_product=GBP130 protein | location=Pf3D7_10_v3:650898-653567(-) | protein_length=824 | sequence_SO=chromosome | SO=protein_cod	2	8	8	8	95.843	824	0	71.06	52.5	88816000	11
PF3D7_1424400.1-p1	PF3D7_1424400.1-p1	transcript=PF3D7_1424400.1	gene=PF3D7_1424400	gene_product=60S ribosomal protein L7-3, putative	| transcript=PF3D7_1424400.1 | gene=PF3D7_1424400 | organism=Plasmodium_falciparum_3D7 | gene_product=60S ribosomal protein L7-3, putative | transcript_product=60S ribosomal protein L7-3, putative | location=Pf3D7_14_v3:977908-979166(+) | protein_length=2	1	8	8	8	32.681	283	0	89.124	28.6	73213000	9
PF3D7_0517000.1-p1	PF3D7_0517000.1-p1	transcript=PF3D7_0517000.1	gene=PF3D7_0517000	gene_product=60S ribosomal protein L12, putative	| transcript=PF3D7_0517000.1 | gene=PF3D7_0517000 | organism=Plasmodium_falciparum_3D7 | gene_product=60S ribosomal protein L12, putative | transcript_product=60S ribosomal protein L12, putative | location=Pf3D7_05_v3:715765-716675(-) | protein_length=165	1	8	8	8	18.112	165	0	88.224	53.3	69751000	6
PF3D7_0935800.1-p1	PF3D7_0935800.1-p1	transcript=PF3D7_0935800.1	gene=PF3D7_0935800	gene_product=cytoadherence linked asexual protein 9	| transcript=PF3D7_0935800.1 | gene=PF3D7_0935800 | organism=Plasmodium_falciparum_3D7 | gene_product=cytoadherence linked asexual protein 9 | transcript_product=cytoadherence linked asexual protein 9 | location=Pf3D7_09_v3:1413840-1419754(+) | protein_le	1	8	8	8	160.42	1340	0	73.683	7.7	32094000	6
PF3D7_0309600.1-p1	PF3D7_0309600.1-p1	transcript=PF3D7_0309600.1	gene=PF3D7_0309600	gene_product=60S acidic ribosomal protein P2	| transcript=PF3D7_0309600.1 | gene=PF3D7_0309600 | organism=Plasmodium_falciparum_3D7 | gene_product=60S acidic ribosomal protein P2 | transcript_product=60S acidic ribosomal protein P2 | location=Pf3D7_03_v3:407980-408318(+) | protein_length=112 | seque	1	7	7	7	11.948	112	0	176.36	71.4	108210000	10
PF3D7_1341200.1-p1	PF3D7_1341200.1-p1	transcript=PF3D7_1341200.1	gene=PF3D7_1341200	gene_product=60S ribosomal protein L18, putative	| transcript=PF3D7_1341200.1 | gene=PF3D7_1341200 | organism=Plasmodium_falciparum_3D7 | gene_product=60S ribosomal protein L18, putative | transcript_product=60S ribosomal protein L18, putative | location=Pf3D7_13_v3:1633860-1634530(-) | protein_length=1	1	7	7	7	21.746	184	0	114.49	37	84735000	8
PF3D7_0821000.1-p1	PF3D7_0821000.1-p1	transcript=PF3D7_0821000.1	gene=PF3D7_0821000	gene_product=conserved Plasmodium protein, unknown function	| transcript=PF3D7_0821000.1 | gene=PF3D7_0821000 | organism=Plasmodium_falciparum_3D7 | gene_product=conserved Plasmodium protein, unknown function | transcript_product=conserved Plasmodium protein, unknown function | location=Pf3D7_08_v3:948745-950899(+	1	7	7	7	60.542	514	0	57.138	15.2	68087000	9
PF3D7_0516900.1-p1	PF3D7_0516900.1-p1	transcript=PF3D7_0516900.1	gene=PF3D7_0516900	gene_product=60S ribosomal protein L2	| transcript=PF3D7_0516900.1 | gene=PF3D7_0516900 | organism=Plasmodium_falciparum_3D7 | gene_product=60S ribosomal protein L2 | transcript_product=60S ribosomal protein L2 | location=Pf3D7_05_v3:712762-713772(-) | protein_length=260 | sequence_SO=chromos	1	7	7	7	27.999	260	0	159.3	27.3	57286000	5
PF3D7_0714000.1-p1	PF3D7_0714000.1-p1	transcript=PF3D7_0714000.1	gene=PF3D7_0714000	gene_product=histone H2B variant	| transcript=PF3D7_0714000.1 | gene=PF3D7_0714000 | organism=Plasmodium_falciparum_3D7 | gene_product=histone H2B variant | transcript_product=histone H2B variant | location=Pf3D7_07_v3:643101-643472(-) | protein_length=123 | sequence_SO=chromosome | SO=p	1	7	6	6	13.763	123	0	45.362	53.7	37223000	5
PF3D7_1364100.1-p1	PF3D7_1364100.1-p1	transcript=PF3D7_1364100.1	gene=PF3D7_1364100	gene_product=6-cysteine protein	| transcript=PF3D7_1364100.1 | gene=PF3D7_1364100 | organism=Plasmodium_falciparum_3D7 | gene_product=6-cysteine protein | transcript_product=6-cysteine protein | location=Pf3D7_13_v3:2568556-2570946(+) | protein_length=796 | sequence_SO=chromosome | SO=p	1	7	7	7	92.727	796	0	99.959	11.4	34433000	9
PF3D7_1426000.1-p1	PF3D7_1426000.1-p1	transcript=PF3D7_1426000.1	gene=PF3D7_1426000	gene_product=60S ribosomal protein L21	| transcript=PF3D7_1426000.1 | gene=PF3D7_1426000 | organism=Plasmodium_falciparum_3D7 | gene_product=60S ribosomal protein L21 | transcript_product=60S ribosomal protein L21 | location=Pf3D7_14_v3:1016133-1016618(-) | protein_length=161 | sequence_SO=chr	1	7	7	7	18.795	161	0	48.471	42.2	26595000	6
PF3D7_0500800.1-p1	PF3D7_0500800.1-p1	transcript=PF3D7_0500800.1	gene=PF3D7_0500800	gene_product=mature parasite-infected erythrocyte surface antigen	| transcript=PF3D7_0500800.1 | gene=PF3D7_0500800 | organism=Plasmodium_falciparum_3D7 | gene_product=mature parasite-infected erythrocyte surface antigen | transcript_product=mature parasite-infected erythrocyte surface antigen | location=Pf3D7_05_v3:433	1	7	7	7	168.29	1434	0	103.33	10.8	24533000	6
PF3D7_0207600.1-p1	PF3D7_0207600.1-p1	transcript=PF3D7_0207600.1	gene=PF3D7_0207600	gene_product=serine repeat antigen 5	| transcript=PF3D7_0207600.1 | gene=PF3D7_0207600 | organism=Plasmodium_falciparum_3D7 | gene_product=serine repeat antigen 5 | transcript_product=serine repeat antigen 5 | location=Pf3D7_02_v3:303593-307027(-) | protein_length=997 | sequence_SO=chromosom	1	7	7	7	111.77	997	0	101.7	9	21668000	2
PF3D7_0617800.1-p1	PF3D7_0617800.1-p1	transcript=PF3D7_0617800.1	gene=PF3D7_0617800	gene_product=histone H2A	| transcript=PF3D7_0617800.1 | gene=PF3D7_0617800 | organism=Plasmodium_falciparum_3D7 | gene_product=histone H2A | transcript_product=histone H2A | location=Pf3D7_06_v3:748416-748814(-) | protein_length=132 | sequence_SO=chromosome | SO=protein_coding |	1	6	6	5	14.122	132	0	102.52	34.8	452330000	4
PF3D7_1103100.1-p1	PF3D7_1103100.1-p1	transcript=PF3D7_1103100.1	gene=PF3D7_1103100	gene_product=60S acidic ribosomal protein P1, putative	| transcript=PF3D7_1103100.1 | gene=PF3D7_1103100 | organism=Plasmodium_falciparum_3D7 | gene_product=60S acidic ribosomal protein P1, putative | transcript_product=60S acidic ribosomal protein P1, putative | location=Pf3D7_11_v3:140048-140801(-) | protei	1	6	6	6	13.014	118	0	194.87	77.1	180080000	12
PF3D7_1338200.1-p1	PF3D7_1338200.1-p1	transcript=PF3D7_1338200.1	gene=PF3D7_1338200	gene_product=60S ribosomal protein L6-2, putative	| transcript=PF3D7_1338200.1 | gene=PF3D7_1338200 | organism=Plasmodium_falciparum_3D7 | gene_product=60S ribosomal protein L6-2, putative | transcript_product=60S ribosomal protein L6-2, putative | location=Pf3D7_13_v3:1545070-1545735(-) | protein_length	1	6	6	6	25.532	221	0	132.21	41.2	117930000	9
PF3D7_0316800.1-p1	PF3D7_0316800.1-p1	transcript=PF3D7_0316800.1	gene=PF3D7_0316800	gene_product=40S ribosomal protein S15A, putative	| transcript=PF3D7_0316800.1 | gene=PF3D7_0316800 | organism=Plasmodium_falciparum_3D7 | gene_product=40S ribosomal protein S15A, putative | transcript_product=40S ribosomal protein S15A, putative | location=Pf3D7_03_v3:677842-678474(+) | protein_length=1	1	6	6	6	14.873	130	0	79.329	42.3	89423000	6
PF3D7_1242700.1-p1	PF3D7_1242700.1-p1	transcript=PF3D7_1242700.1	gene=PF3D7_1242700	gene_product=40S ribosomal protein S17, putative	| transcript=PF3D7_1242700.1 | gene=PF3D7_1242700 | organism=Plasmodium_falciparum_3D7 | gene_product=40S ribosomal protein S17, putative | transcript_product=40S ribosomal protein S17, putative | location=Pf3D7_12_v3:1803653-1804483(+) | protein_length=1	1	6	6	6	16.067	137	0	51.792	51.1	73861000	9
PF3D7_1414300.1-p1	PF3D7_1414300.1-p1	transcript=PF3D7_1414300.1	gene=PF3D7_1414300	gene_product=60S ribosomal protein L10, putative	| transcript=PF3D7_1414300.1 | gene=PF3D7_1414300 | organism=Plasmodium_falciparum_3D7 | gene_product=60S ribosomal protein L10, putative | transcript_product=60S ribosomal protein L10, putative | location=Pf3D7_14_v3:570802-571461(+) | protein_length=219	1	6	6	6	25.216	219	0	81.151	36.1	70720000	9
PF3D7_1358800.1-p1	PF3D7_1358800.1-p1	transcript=PF3D7_1358800.1	gene=PF3D7_1358800	gene_product=40S ribosomal protein S15	| transcript=PF3D7_1358800.1 | gene=PF3D7_1358800 | organism=Plasmodium_falciparum_3D7 | gene_product=40S ribosomal protein S15 | transcript_product=40S ribosomal protein S15 | location=Pf3D7_13_v3:2331074-2331529(+) | protein_length=151 | sequence_SO=chr	1	6	6	6	17.25	151	0	46.665	40.4	60045000	6
PF3D7_0818200.1-p1	PF3D7_0818200.1-p1	transcript=PF3D7_0818200.1	gene=PF3D7_0818200	gene_product=14-3-3 protein	| transcript=PF3D7_0818200.1 | gene=PF3D7_0818200 | organism=Plasmodium_falciparum_3D7 | gene_product=14-3-3 protein | transcript_product=14-3-3 protein | location=Pf3D7_08_v3:830006-831454(+) | protein_length=262 | sequence_SO=chromosome | SO=protein_cod	1	6	6	6	30.192	262	0	111.66	32.1	57843000	10
PF3D7_1142500.1-p1	PF3D7_1142500.1-p1	transcript=PF3D7_1142500.1	gene=PF3D7_1142500	gene_product=60S ribosomal protein L28	| transcript=PF3D7_1142500.1 | gene=PF3D7_1142500 | organism=Plasmodium_falciparum_3D7 | gene_product=60S ribosomal protein L28 | transcript_product=60S ribosomal protein L28 | location=Pf3D7_11_v3:1705696-1706573(-) | protein_length=127 | sequence_SO=chr	1	6	6	6	14.407	127	0	199.95	46.5	56171000	7
PF3D7_1351400.1-p1	PF3D7_1351400.1-p1	transcript=PF3D7_1351400.1	gene=PF3D7_1351400	gene_product=60S ribosomal protein L17, putative	| transcript=PF3D7_1351400.1 | gene=PF3D7_1351400 | organism=Plasmodium_falciparum_3D7 | gene_product=60S ribosomal protein L17, putative | transcript_product=60S ribosomal protein L17, putative | location=Pf3D7_13_v3:2052108-2053384(+) | protein_length=2	1	6	6	6	23.414	203	0	108.02	31.5	54423000	5
PF3D7_0719600.1-p1	PF3D7_0719600.1-p1	transcript=PF3D7_0719600.1	gene=PF3D7_0719600	gene_product=60S ribosomal protein L11a, putative	| transcript=PF3D7_0719600.1 | gene=PF3D7_0719600 | organism=Plasmodium_falciparum_3D7 | gene_product=60S ribosomal protein L11a, putative | transcript_product=60S ribosomal protein L11a, putative | location=Pf3D7_07_v3:858742-859492(-) | protein_length=1	1	6	6	6	20.227	173	0	49.775	32.4	49607000	5
PF3D7_1323100.1-p1	PF3D7_1323100.1-p1	transcript=PF3D7_1323100.1	gene=PF3D7_1323100	gene_product=60S ribosomal protein L6, putative	| transcript=PF3D7_1323100.1 | gene=PF3D7_1323100 | organism=Plasmodium_falciparum_3D7 | gene_product=60S ribosomal protein L6, putative | transcript_product=60S ribosomal protein L6, putative | location=Pf3D7_13_v3:965486-966280(-) | protein_length=190 |	1	6	6	6	21.601	190	0	102.74	43.2	42508000	6
PF3D7_1421200.1-p1	PF3D7_1421200.1-p1	transcript=PF3D7_1421200.1	gene=PF3D7_1421200	gene_product=40S ribosomal protein S25	| transcript=PF3D7_1421200.1 | gene=PF3D7_1421200 | organism=Plasmodium_falciparum_3D7 | gene_product=40S ribosomal protein S25 | transcript_product=40S ribosomal protein S25 | location=Pf3D7_14_v3:875687-876385(-) | protein_length=105 | sequence_SO=chrom	1	6	6	6	11.664	105	0	63.38	53.3	38130000	5
PF3D7_0217800.1-p1	PF3D7_0217800.1-p1	transcript=PF3D7_0217800.1	gene=PF3D7_0217800	gene_product=40S ribosomal protein S26	| transcript=PF3D7_0217800.1 | gene=PF3D7_0217800 | organism=Plasmodium_falciparum_3D7 | gene_product=40S ribosomal protein S26 | transcript_product=40S ribosomal protein S26 | location=Pf3D7_02_v3:734272-734595(+) | protein_length=107 | sequence_SO=chrom	1	6	6	6	12.508	107	0	44.316	46.7	36674000	5
PF3D7_0813900.1-p1	PF3D7_0813900.1-p1	transcript=PF3D7_0813900.1	gene=PF3D7_0813900	gene_product=40S ribosomal protein S16, putative	| transcript=PF3D7_0813900.1 | gene=PF3D7_0813900 | organism=Plasmodium_falciparum_3D7 | gene_product=40S ribosomal protein S16, putative | transcript_product=40S ribosomal protein S16, putative | location=Pf3D7_08_v3:677989-678725(-) | protein_length=144	1	6	6	6	16.285	144	0	96.082	40.3	35479000	6
PF3D7_1335100.1-p1	PF3D7_1335100.1-p1	transcript=PF3D7_1335100.1	gene=PF3D7_1335100	gene_product=merozoite surface protein 7	| transcript=PF3D7_1335100.1 | gene=PF3D7_1335100 | organism=Plasmodium_falciparum_3D7 | gene_product=merozoite surface protein 7 | transcript_product=merozoite surface protein 7 | location=Pf3D7_13_v3:1419086-1420141(-) | protein_length=351 | sequence_SO	1	6	6	6	41.276	351	0	108.15	29.3	26070000	5
PF3D7_1129100.1-p1	PF3D7_1129100.1-p1	transcript=PF3D7_1129100.1	gene=PF3D7_1129100	gene_product=parasitophorous vacuolar protein 1	| transcript=PF3D7_1129100.1 | gene=PF3D7_1129100 | organism=Plasmodium_falciparum_3D7 | gene_product=parasitophorous vacuolar protein 1 | transcript_product=parasitophorous vacuolar protein 1 | location=Pf3D7_11_v3:1125952-1127310(+) | protein_length=452	1	6	6	6	51.951	452	0	58.747	19.7	23056000	5
PF3D7_0610400.1-p1;PF3D7_0617900.1-p1	PF3D7_0610400.1-p1	transcript=PF3D7_0610400.1	gene=PF3D7_0610400	gene_product=histone H3	| transcript=PF3D7_0610400.1 | gene=PF3D7_0610400 | organism=Plasmodium_falciparum_3D7 | gene_product=histone H3 | transcript_product=histone H3 | location=Pf3D7_06_v3:444747-445157(+) | protein_length=136 | sequence_SO=chromosome | SO=protein_coding | is	2	5	5	5	15.446	136	0	57.368	24.3	136500000	5
PF3D7_1317800.1-p1	PF3D7_1317800.1-p1	transcript=PF3D7_1317800.1	gene=PF3D7_1317800	gene_product=40S ribosomal protein S19	| transcript=PF3D7_1317800.1 | gene=PF3D7_1317800 | organism=Plasmodium_falciparum_3D7 | gene_product=40S ribosomal protein S19 | transcript_product=40S ribosomal protein S19 | location=Pf3D7_13_v3:740527-741454(+) | protein_length=145 | sequence_SO=chrom	1	5	5	5	16.763	145	0	63.038	37.9	101580000	6
PF3D7_0320900.1-p1	PF3D7_0320900.1-p1	transcript=PF3D7_0320900.1	gene=PF3D7_0320900	gene_product=histone H2A.Z	| transcript=PF3D7_0320900.1 | gene=PF3D7_0320900 | organism=Plasmodium_falciparum_3D7 | gene_product=histone H2A.Z | transcript_product=histone H2A.Z | location=Pf3D7_03_v3:875213-876295(+) | protein_length=158 | sequence_SO=chromosome | SO=protein_codin	1	5	4	4	16.453	158	0	37.366	34.2	81256000	4
PF3D7_1408600.1-p1	PF3D7_1408600.1-p1	transcript=PF3D7_1408600.1	gene=PF3D7_1408600	gene_product=40S ribosomal protein S8e, putative	| transcript=PF3D7_1408600.1 | gene=PF3D7_1408600 | organism=Plasmodium_falciparum_3D7 | gene_product=40S ribosomal protein S8e, putative | transcript_product=40S ribosomal protein S8e, putative | location=Pf3D7_14_v3:323317-324172(+) | protein_length=218	1	5	5	5	25.051	218	0	62.35	24.3	59031000	4
PF3D7_1331800.1-p1	PF3D7_1331800.1-p1	transcript=PF3D7_1331800.1	gene=PF3D7_1331800	gene_product=60S ribosomal protein L23, putative	| transcript=PF3D7_1331800.1 | gene=PF3D7_1331800 | organism=Plasmodium_falciparum_3D7 | gene_product=60S ribosomal protein L23, putative | transcript_product=60S ribosomal protein L23, putative | location=Pf3D7_13_v3:1324012-1324802(+) | protein_length=1	1	5	5	5	14.993	139	0	50.438	44.6	52334000	4
PF3D7_0317600.1-p1	PF3D7_0317600.1-p1	transcript=PF3D7_0317600.1	gene=PF3D7_0317600	gene_product=40S ribosomal protein S11, putative	| transcript=PF3D7_0317600.1 | gene=PF3D7_0317600 | organism=Plasmodium_falciparum_3D7 | gene_product=40S ribosomal protein S11, putative | transcript_product=40S ribosomal protein S11, putative | location=Pf3D7_03_v3:725015-726130(+) | protein_length=161	1	5	5	5	18.76	161	0	98.684	28.6	48950000	4
PF3D7_1246200.1-p1;PF3D7_1412500.1-p1	PF3D7_1246200.1-p1	transcript=PF3D7_1246200.1	gene=PF3D7_1246200	gene_product=actin I	| transcript=PF3D7_1246200.1 | gene=PF3D7_1246200 | organism=Plasmodium_falciparum_3D7 | gene_product=actin I | transcript_product=actin I | location=Pf3D7_12_v3:1920784-1921914(+) | protein_length=376 | sequence_SO=chromosome | SO=protein_coding | is_pse	2	5	5	5	41.87	376	0	64.776	24.7	33789000	2
PF3D7_1004000.1-p1	PF3D7_1004000.1-p1	transcript=PF3D7_1004000.1	gene=PF3D7_1004000	gene_product=60S ribosomal protein L13, putative	| transcript=PF3D7_1004000.1 | gene=PF3D7_1004000 | organism=Plasmodium_falciparum_3D7 | gene_product=60S ribosomal protein L13, putative | transcript_product=60S ribosomal protein L13, putative | location=Pf3D7_10_v3:179344-180226(-) | protein_length=202	1	5	5	5	23.754	202	0	42.853	25.7	31453000	6
PF3D7_0903900.1-p1	PF3D7_0903900.1-p1	transcript=PF3D7_0903900.1	gene=PF3D7_0903900	gene_product=60S ribosomal protein L32	| transcript=PF3D7_0903900.1 | gene=PF3D7_0903900 | organism=Plasmodium_falciparum_3D7 | gene_product=60S ribosomal protein L32 | transcript_product=60S ribosomal protein L32 | location=Pf3D7_09_v3:185821-186383(+) | protein_length=131 | sequence_SO=chrom	1	5	5	5	15.526	131	0	40.505	36.6	26262000	4
PF3D7_0716300.1-p1	PF3D7_0716300.1-p1	transcript=PF3D7_0716300.1	gene=PF3D7_0716300	gene_product=conserved Plasmodium protein, unknown function	| transcript=PF3D7_0716300.1 | gene=PF3D7_0716300 | organism=Plasmodium_falciparum_3D7 | gene_product=conserved Plasmodium protein, unknown function | transcript_product=conserved Plasmodium protein, unknown function | location=Pf3D7_07_v3:717281-718968(+	1	5	5	5	60.6	522	0	112.04	15.5	22140000	6
PF3D7_0501600.1-p1	PF3D7_0501600.1-p1	transcript=PF3D7_0501600.1	gene=PF3D7_0501600	gene_product=rhoptry-associated protein 2	| transcript=PF3D7_0501600.1 | gene=PF3D7_0501600 | organism=Plasmodium_falciparum_3D7 | gene_product=rhoptry-associated protein 2 | transcript_product=rhoptry-associated protein 2 | location=Pf3D7_05_v3:84041-85237(-) | protein_length=398 | sequence_SO=c	1	5	5	5	46.738	398	0	69.065	15.6	17427000	5
PF3D7_1035700.1-p1	PF3D7_1035700.1-p1	transcript=PF3D7_1035700.1	gene=PF3D7_1035700	gene_product=duffy binding-like merozoite surface protein	| transcript=PF3D7_1035700.1 | gene=PF3D7_1035700 | organism=Plasmodium_falciparum_3D7 | gene_product=duffy binding-like merozoite surface protein | transcript_product=duffy binding-like merozoite surface protein | location=Pf3D7_10_v3:1413200-1415293(+)	1	5	5	5	80.247	697	0	38.268	10.5	15368000	5
PF3D7_1468700.1-p1	PF3D7_1468700.1-p1	transcript=PF3D7_1468700.1	gene=PF3D7_1468700	gene_product=eukaryotic initiation factor 4A	| transcript=PF3D7_1468700.1 | gene=PF3D7_1468700 | organism=Plasmodium_falciparum_3D7 | gene_product=eukaryotic initiation factor 4A | transcript_product=eukaryotic initiation factor 4A | location=Pf3D7_14_v3:2825370-2826918(+) | protein_length=398 | seq	1	5	5	5	45.31	398	0	40.117	18.3	11163000	5
PF3D7_1323400.1-p1	PF3D7_1323400.1-p1	transcript=PF3D7_1323400.1	gene=PF3D7_1323400	gene_product=60S ribosomal protein L23	| transcript=PF3D7_1323400.1 | gene=PF3D7_1323400 | organism=Plasmodium_falciparum_3D7 | gene_product=60S ribosomal protein L23 | transcript_product=60S ribosomal protein L23 | location=Pf3D7_13_v3:971847-973036(-) | protein_length=190 | sequence_SO=chrom	1	4	4	4	22.092	190	0	48.529	31.6	77667000	6
PF3D7_0905400.1-p1	PF3D7_0905400.1-p1	transcript=PF3D7_0905400.1	gene=PF3D7_0905400	gene_product=high molecular weight rhoptry protein 3	| transcript=PF3D7_0905400.1 | gene=PF3D7_0905400 | organism=Plasmodium_falciparum_3D7 | gene_product=high molecular weight rhoptry protein 3 | transcript_product=high molecular weight rhoptry protein 3 | location=Pf3D7_09_v3:270740-274789(-) | protein_le	1	4	4	4	104.85	897	0	142.73	6.5	58172000	5
[truncated: 80 more rows]

## Sheet: B11 async TMD SP
Gene	Gene Product	Fasta headers	Number of proteins	Peptides B11ASYNC	Razor + unique peptides B11ASYNC	Unique peptides B11ASYNC	Mol. weight [kDa]
[truncated: 42 more rows]

## Sheet: 3D7 control BioID full data
Protein IDs	Majority protein IDs	Transcript	Gene	Gene Product	Fasta headers	Number of proteins	Peptides 3_3d7bioId	Razor + unique peptides 3_3d7bioId	Unique peptides 3_3d7bioId	Mol. weight [kDa]	Sequence length	Q-value	Score	Sequence coverage 3_3d7bioId [%]	Intensity 3_3d7bioId	MS/MS count 3_3d7bioId			SP/TM
[truncated: 4,642 more rows]

[truncated: 5 more sheets: 3D7 control BioID TMD SP, BirA 1 full data, BirA 2 full data, BirA 1 TMD SP, BirA 2 TMD SP]
